# Supplementary material for: Incidence and risk factors of SARS-CoV-2 breakthrough infection in the early Omicron variant era among vaccinated and boosted individuals in Chicago
Source: PLoS One. 2024 Aug 5;19(8):e0302338. doi: 10.1371/journal.pone.0302338 (PMC11299831; doi:10.1371/journal.pone.0302338)
Supplement: S1 Dataset — (CSV) [file pone.0302338.s001.csv]

record	age_group	sex	race	ethnicity	vax_status	first_vax	booster	booster_to_study	dm	sot	hiv	cld	renal	esrd	sct	asthma	copd	htn	cancer	hema_mal	immune	obesity	comorbnum_factor	time_shifted	pos
1	18-39	F	White	Not Hispanic, Latino, or Spanish	Boosted Once	mRNA	mRNA	61	0	0	0	0	0	0	0	0	0	0	1	0	0	0	1	290	0
2	60-79	F	White	Not Hispanic, Latino, or Spanish	Boosted Once	mRNA	mRNA	138	0	0	0	0	0	0	0	0	0	1	0	0	0	1	3+	367	0
3	18-39	F	White	Hispanic, Latino, or Spanish	Boosted Once	mRNA	mRNA	26	0	0	0	0	0	0	0	0	0	0	0	0	0	0	1	367	0
4	60-79	F	White	Not Hispanic, Latino, or Spanish	Boosted Once	mRNA	mRNA	98	1	0	0	0	0	0	0	0	0	1	0	0	0	1	3+	123	0
5	18-39	M	White	Not Hispanic, Latino, or Spanish	Boosted Once	mRNA	mRNA	50	0	0	0	0	1	0	0	0	0	1	0	0	0	0	3+	364	0
6	60-79	M	White	Not Hispanic, Latino, or Spanish	Boosted Once	mRNA	mRNA	96	0	0	0	0	1	0	0	0	0	0	0	0	0	1	2	364	0
7	60-79	M	White	Not Hispanic, Latino, or Spanish	Boosted Once	mRNA	mRNA	72	0	0	0	0	0	0	0	0	0	1	0	0	0	0	1	98	0
8	80+	F	White	Not Hispanic, Latino, or Spanish	Boosted Once	mRNA	mRNA	92	1	0	0	0	0	0	0	0	0	1	1	0	0	1	3+	364	0
9	40-59	F	White	Not Hispanic, Latino, or Spanish	Boosted Once	mRNA	mRNA	74	0	0	0	0	0	0	0	0	0	0	0	0	0	0	0	180	0
10	40-59	F	White	Not Hispanic, Latino, or Spanish	Boosted Once	mRNA	mRNA	26	0	0	0	0	0	0	0	0	0	0	0	0	0	0	0	368	0
11	60-79	M	Asian	Not Hispanic, Latino, or Spanish	Boosted Once	mRNA	mRNA	42	0	0	0	0	0	0	0	0	0	1	0	0	0	1	2	364	0
12	40-59	M	White	Not Hispanic, Latino, or Spanish	Boosted Once	mRNA	mRNA	39	0	0	0	0	0	0	0	0	0	0	0	0	0	0	0	302	0
13	60-79	F	White	Not Hispanic, Latino, or Spanish	Boosted Once	mRNA	mRNA	55	0	0	0	0	0	0	0	0	0	0	0	0	0	0	0	105	0
14	60-79	M	White	Not Hispanic, Latino, or Spanish	Boosted Once	mRNA	mRNA	53	1	0	0	0	0	0	0	0	0	1	0	0	0	0	3+	275	1
15	60-79	F	White	Not Hispanic, Latino, or Spanish	Boosted Once	mRNA	mRNA	75	1	0	0	0	0	0	0	1	0	1	0	0	0	1	3+	364	0
16	60-79	M	White	Not Hispanic, Latino, or Spanish	Boosted Once	mRNA	mRNA	24	0	0	0	0	0	0	0	0	1	1	0	0	0	1	3+	364	0
17	60-79	F	White	Not Hispanic, Latino, or Spanish	Boosted Once	mRNA	mRNA	43	1	0	0	0	1	0	0	0	0	1	0	0	0	0	3+	131	0
18	60-79	F	White	Not Hispanic, Latino, or Spanish	Boosted Once	mRNA	mRNA	92	0	0	0	0	0	0	0	0	0	1	1	0	0	1	3+	366	0
19	80+	M	Black or African American	Not Hispanic, Latino, or Spanish	Boosted Once	mRNA	mRNA	73	0	0	0	0	0	0	0	1	0	0	1	0	1	0	3+	365	0
20	60-79	M	White	Not Hispanic, Latino, or Spanish	Boosted Once	mRNA	mRNA	29	0	0	0	0	0	0	0	0	0	0	0	0	0	0	1	368	0
21	60-79	M	White	Not Hispanic, Latino, or Spanish	Boosted Once	mRNA	mRNA	58	0	0	0	0	0	0	0	0	0	0	0	0	0	0	0	366	0
22	80+	F	White	Not Hispanic, Latino, or Spanish	Boosted Once	mRNA	mRNA	22	0	0	0	0	0	0	0	0	0	1	0	0	0	0	2	120	0
23	40-59	F	White	Not Hispanic, Latino, or Spanish	Boosted Once	mRNA	mRNA	46	1	0	0	0	0	0	0	1	0	1	0	0	0	1	3+	365	0
24	80+	F	White	Not Hispanic, Latino, or Spanish	Boosted Once	mRNA	mRNA	90	0	0	0	0	0	0	0	0	0	0	1	0	0	0	1	364	0
25	60-79	M	White	Not Hispanic, Latino, or Spanish	Boosted Once	mRNA	mRNA	97	0	0	0	0	0	0	0	0	0	0	0	0	0	0	1	368	0
26	60-79	F	White	Not Hispanic, Latino, or Spanish	Boosted Once	mRNA	mRNA	67	0	0	0	0	0	0	0	0	0	0	1	0	0	0	1	152	0
27	60-79	M	Black or African American	Not Hispanic, Latino, or Spanish	Boosted Once	mRNA	mRNA	44	0	0	0	0	1	0	0	0	1	1	0	0	1	0	3+	364	0
28	60-79	M	Black or African American	Not Hispanic, Latino, or Spanish	Boosted Once	mRNA	mRNA	79	0	0	0	0	0	0	0	0	0	0	0	0	0	0	0	368	0
29	60-79	F	White	Not Hispanic, Latino, or Spanish	Boosted Once	mRNA	mRNA	59	0	0	0	0	0	0	0	0	0	0	0	0	0	1	1	365	0
30	80+	F	Black or African American	Not Hispanic, Latino, or Spanish	Boosted Once	mRNA	mRNA	34	0	0	0	0	1	0	0	0	0	1	0	0	0	1	3+	366	0
31	80+	F	Black or African American	Not Hispanic, Latino, or Spanish	Boosted Once	mRNA	mRNA	94	0	0	0	0	1	0	0	0	0	1	0	0	0	0	2	368	0
32	40-59	M	White	Not Hispanic, Latino, or Spanish	Boosted Once	mRNA	mRNA	54	0	0	0	0	0	0	0	0	0	0	0	0	0	0	0	9	1
33	40-59	F	White	Not Hispanic, Latino, or Spanish	Boosted Once	mRNA	mRNA	48	0	0	0	0	0	0	0	0	0	0	1	0	0	0	1	180	0
34	80+	M	White	Not Hispanic, Latino, or Spanish	Boosted Once	mRNA	mRNA	60	0	0	0	0	0	0	0	0	0	0	1	0	0	0	1	103	0
35	80+	F	White	Not Hispanic, Latino, or Spanish	Boosted Once	mRNA	mRNA	64	0	0	0	0	0	0	0	0	0	1	0	0	0	0	2	112	0
36	80+	M	White	Not Hispanic, Latino, or Spanish	Boosted Once	mRNA	mRNA	72	0	0	0	0	1	0	0	1	1	1	1	0	0	0	3+	365	0
37	60-79	F	Black or African American	Not Hispanic, Latino, or Spanish	Boosted Once	mRNA	mRNA	51	0	0	0	0	0	0	0	0	0	1	0	0	1	1	3+	133	0
38	80+	F	Black or African American	Not Hispanic, Latino, or Spanish	Boosted Once	mRNA	mRNA	60	0	0	0	0	0	0	0	0	0	1	1	0	0	0	3+	144	0
39	60-79	F	White	Not Hispanic, Latino, or Spanish	Boosted Once	mRNA	mRNA	88	0	0	0	0	0	0	0	0	0	1	0	0	0	1	3+	278	0
40	80+	M	White	Not Hispanic, Latino, or Spanish	Boosted Once	mRNA	mRNA	88	0	0	0	0	0	0	0	0	0	1	1	0	0	0	3+	151	0
41	40-59	M	White	Not Hispanic, Latino, or Spanish	Boosted 2+ Times	mRNA	mRNA	81	0	0	0	0	0	0	0	0	0	0	0	0	0	0	0	364	0
42	80+	F	White	Not Hispanic, Latino, or Spanish	Boosted Once	mRNA	mRNA	79	0	0	0	1	1	0	0	0	1	1	1	0	0	0	3+	80	0
43	60-79	F	Black or African American	Not Hispanic, Latino, or Spanish	Boosted Once	mRNA	mRNA	48	1	1	0	0	1	1	0	0	0	1	0	0	0	1	3+	335	0
44	60-79	F	Black or African American	Not Hispanic, Latino, or Spanish	Boosted Once	mRNA	mRNA	52	0	0	0	0	0	0	0	0	0	1	0	0	0	0	1	180	0
45	40-59	F	Black or African American	Not Hispanic, Latino, or Spanish	Boosted Once	mRNA	mRNA	66	1	0	0	1	0	0	0	1	0	1	0	0	1	1	3+	364	0
46	40-59	M	White	Not Hispanic, Latino, or Spanish	Boosted Once	mRNA	mRNA	61	0	0	0	0	0	0	0	0	0	0	0	0	0	0	0	323	0
47	40-59	F	White	Not Hispanic, Latino, or Spanish	Boosted Once	mRNA	mRNA	15	0	0	0	0	0	0	0	0	0	0	0	0	0	0	0	366	0
48	60-79	M	Black or African American	Not Hispanic, Latino, or Spanish	Boosted Once	mRNA	mRNA	73	1	0	0	0	1	0	0	0	0	1	1	0	0	1	3+	364	0
49	40-59	F	White	Not Hispanic, Latino, or Spanish	Boosted Once	Adenovirus vector	mRNA	45	0	0	0	0	0	0	0	0	0	0	0	0	0	1	1	365	0
50	60-79	M	White	Not Hispanic, Latino, or Spanish	Boosted 2+ Times	mRNA	mRNA	108	1	0	0	0	0	0	0	0	0	0	0	0	0	0	1	366	0
51	60-79	M	White	Not Hispanic, Latino, or Spanish	Boosted Once	mRNA	mRNA	40	1	0	0	0	0	0	0	0	0	1	0	0	0	1	3+	256	0
52	80+	F	White	Not Hispanic, Latino, or Spanish	Boosted Once	mRNA	mRNA	96	0	0	0	0	0	0	0	0	0	1	0	0	0	0	1	184	0
53	60-79	F	White	Not Hispanic, Latino, or Spanish	Boosted Once	mRNA	mRNA	28	0	0	0	0	0	0	0	0	0	1	0	0	0	0	2	229	0
54	60-79	F	White	Not Hispanic, Latino, or Spanish	Boosted Once	mRNA	mRNA	68	0	0	0	0	0	0	0	0	0	1	0	0	0	0	1	133	0
55	80+	F	White	Not Hispanic, Latino, or Spanish	Boosted Once	mRNA	mRNA	70	0	0	0	0	1	0	0	0	0	0	1	0	0	0	3+	265	0
56	60-79	F	White	Not Hispanic, Latino, or Spanish	Boosted Once	mRNA	mRNA	82	0	0	0	0	1	0	0	0	0	0	1	0	1	0	3+	366	0
57	18-39	M	White	Not Hispanic, Latino, or Spanish	Boosted Once	mRNA	mRNA	19	0	0	0	0	0	0	0	0	0	0	0	0	0	0	0	364	0
58	80+	F	White	Not Hispanic, Latino, or Spanish	Boosted Once	mRNA	mRNA	88	0	0	0	0	0	0	0	0	0	1	0	0	0	1	3+	366	0
59	60-79	F	White	Not Hispanic, Latino, or Spanish	Boosted Once	mRNA	mRNA	24	0	0	0	0	0	0	0	1	0	1	0	0	0	1	3+	321	0
60	40-59	M	White	Not Hispanic, Latino, or Spanish	Boosted Once	mRNA	mRNA	83	0	0	0	0	0	0	0	1	0	1	0	0	0	0	2	183	0
61	40-59	M	White	Not Hispanic, Latino, or Spanish	Boosted Once	mRNA	mRNA	54	0	0	1	0	0	0	0	0	0	0	0	0	0	0	1	368	0
62	40-59	M	White	Not Hispanic, Latino, or Spanish	Boosted Once	mRNA	mRNA	31	0	0	0	0	0	0	0	0	0	0	0	0	0	0	0	183	0
63	40-59	M	White	Not Hispanic, Latino, or Spanish	Boosted Once	mRNA	mRNA	44	0	0	0	0	0	0	0	0	0	0	0	0	0	1	1	22	1
64	80+	F	White	Not Hispanic, Latino, or Spanish	Boosted Once	mRNA	mRNA	72	1	0	0	0	0	0	0	0	1	1	0	0	1	0	3+	286	1
65	60-79	F	Black or African American	Not Hispanic, Latino, or Spanish	Boosted Once	mRNA	mRNA	32	0	0	0	0	0	0	0	0	0	1	1	0	0	0	2	364	0
66	60-79	F	White	Not Hispanic, Latino, or Spanish	Boosted Once	mRNA	mRNA	41	0	0	0	0	0	0	0	0	0	0	0	0	0	0	0	325	0
67	80+	F	White	Not Hispanic, Latino, or Spanish	Boosted Once	mRNA	mRNA	122	0	0	0	0	0	0	0	0	0	0	1	0	0	0	1	365	0
68	60-79	M	Black or African American	Not Hispanic, Latino, or Spanish	Boosted Once	mRNA	mRNA	79	0	0	0	0	1	0	0	0	1	1	1	0	1	0	3+	201	0
69	18-39	M	White	Not Hispanic, Latino, or Spanish	Boosted Once	mRNA	mRNA	27	0	0	0	0	0	0	0	0	0	0	0	0	0	0	0	349	0
70	40-59	F	White	Not Hispanic, Latino, or Spanish	Boosted Once	mRNA	mRNA	49	0	0	0	0	0	0	0	0	0	0	0	0	0	0	0	367	0
71	60-79	F	White	Not Hispanic, Latino, or Spanish	Boosted Once	mRNA	mRNA	31	0	0	0	0	0	0	0	0	0	0	0	0	0	0	0	180	0
72	40-59	F	White	Not Hispanic, Latino, or Spanish	Boosted Once	mRNA	mRNA	47	0	0	0	0	0	0	0	0	0	0	0	0	0	0	0	365	0
73	40-59	F	White	Not Hispanic, Latino, or Spanish	Boosted Once	mRNA	mRNA	110	0	0	0	0	0	0	0	0	0	0	0	0	0	0	0	366	0
74	60-79	F	Black or African American	Not Hispanic, Latino, or Spanish	Boosted Once	mRNA	mRNA	45	0	0	0	0	1	0	0	0	0	1	1	0	0	0	3+	368	0
75	60-79	F	Black or African American	Not Hispanic, Latino, or Spanish	Boosted Once	mRNA	mRNA	29	0	0	0	0	0	0	0	0	1	1	0	0	0	1	3+	346	0
76	40-59	F	White	Not Hispanic, Latino, or Spanish	Boosted Once	mRNA	mRNA	22	0	0	0	0	0	0	0	1	0	0	0	0	0	1	2	119	1
77	60-79	M	Other	Hispanic, Latino, or Spanish	Boosted Once	mRNA	mRNA	93	0	0	0	0	0	0	0	0	0	1	0	0	0	0	2	368	0
78	40-59	F	White	Not Hispanic, Latino, or Spanish	Boosted Once	mRNA	mRNA	140	0	0	0	0	1	0	0	0	0	0	0	0	0	0	2	24	0
79	60-79	F	White	Not Hispanic, Latino, or Spanish	Boosted Once	mRNA	mRNA	71	0	0	0	0	1	0	0	0	0	0	0	0	0	0	1	119	0
80	80+	F	Black or African American	Not Hispanic, Latino, or Spanish	Boosted Once	mRNA	mRNA	46	0	0	0	0	1	0	0	0	0	1	0	0	0	1	3+	340	0
81	60-79	F	White	Not Hispanic, Latino, or Spanish	Boosted Once	mRNA	mRNA	99	0	0	0	0	0	0	0	1	0	0	0	0	0	1	2	364	0
82	60-79	F	White	Not Hispanic, Latino, or Spanish	Boosted Once	mRNA	mRNA	43	0	0	0	0	0	0	0	0	0	1	0	0	0	1	3+	103	0
83	60-79	F	White	Not Hispanic, Latino, or Spanish	Boosted Once	mRNA	mRNA	90	0	0	0	0	0	0	0	0	0	0	1	0	0	0	2	180	0
84	60-79	F	White	Not Hispanic, Latino, or Spanish	Boosted Once	mRNA	mRNA	51	0	0	0	0	0	0	0	0	0	0	0	0	1	0	1	107	0
85	60-79	M	White	Not Hispanic, Latino, or Spanish	Boosted Once	mRNA	mRNA	137	0	0	0	0	0	0	0	0	0	0	1	0	0	0	2	368	0
86	80+	M	Black or African American	Not Hispanic, Latino, or Spanish	Boosted Once	mRNA	mRNA	62	1	0	0	0	0	0	0	0	0	1	1	1	1	0	3+	367	0
87	40-59	F	Black or African American	Not Hispanic, Latino, or Spanish	Boosted Once	mRNA	mRNA	67	1	0	0	0	0	0	0	0	0	1	0	0	1	0	3+	367	0
88	60-79	M	White	Not Hispanic, Latino, or Spanish	Boosted Once	mRNA	mRNA	103	0	0	0	0	0	0	0	0	0	0	1	0	0	0	1	365	0
89	40-59	F	White	Not Hispanic, Latino, or Spanish	Boosted Once	mRNA	mRNA	32	0	0	0	0	0	0	0	0	0	0	0	0	0	0	0	365	0
90	40-59	F	White	Not Hispanic, Latino, or Spanish	Boosted Once	mRNA	mRNA	135	0	0	0	0	0	0	0	1	0	0	0	0	0	0	1	26	0
91	80+	F	White	Not Hispanic, Latino, or Spanish	Boosted Once	mRNA	mRNA	39	0	0	0	0	1	0	0	0	1	1	0	0	0	0	3+	366	0
92	60-79	F	White	Not Hispanic, Latino, or Spanish	Boosted Once	mRNA	mRNA	139	1	1	0	0	1	0	0	1	0	1	1	0	0	1	3+	46	0
93	40-59	F	White	Not Hispanic, Latino, or Spanish	Boosted Once	Adenovirus vector	mRNA	41	0	0	0	0	0	0	0	1	0	0	0	0	0	0	1	364	0
94	40-59	F	Asian	Not Hispanic, Latino, or Spanish	Boosted Once	mRNA	mRNA	30	0	0	0	0	0	0	0	0	0	0	0	0	0	0	0	135	0
95	40-59	M	White	Not Hispanic, Latino, or Spanish	Boosted Once	mRNA	mRNA	71	0	0	0	0	0	0	0	0	0	0	0	0	0	0	0	294	0
96	60-79	F	White	Not Hispanic, Latino, or Spanish	Boosted Once	mRNA	mRNA	59	0	0	0	0	0	0	0	0	0	0	0	0	0	0	0	92	0
97	80+	F	White	Not Hispanic, Latino, or Spanish	Boosted Once	mRNA	mRNA	84	0	0	0	0	0	0	0	0	0	0	0	0	0	0	1	324	0
98	40-59	F	White	Not Hispanic, Latino, or Spanish	Boosted Once	mRNA	mRNA	67	0	0	0	0	0	0	0	0	0	1	0	0	0	1	2	184	0
99	40-59	M	White	Not Hispanic, Latino, or Spanish	Boosted Once	mRNA	mRNA	47	0	0	0	0	0	0	0	0	0	0	0	0	0	1	1	183	0
100	60-79	M	Black or African American	Not Hispanic, Latino, or Spanish	Boosted Once	mRNA	mRNA	34	0	0	1	0	0	0	0	0	0	0	0	0	0	0	2	115	0
101	60-79	F	Black or African American	Not Hispanic, Latino, or Spanish	Boosted Once	mRNA	mRNA	91	1	0	0	0	1	0	0	1	0	1	1	0	0	1	3+	225	0
102	80+	F	White	Not Hispanic, Latino, or Spanish	Boosted Once	mRNA	mRNA	121	0	0	0	0	0	0	0	0	0	1	0	0	0	0	2	94	0
103	60-79	F	White	Not Hispanic, Latino, or Spanish	Boosted Once	mRNA	mRNA	112	0	0	0	0	0	0	0	0	0	1	0	0	0	0	2	366	0
104	60-79	F	Black or African American	Not Hispanic, Latino, or Spanish	Boosted Once	mRNA	mRNA	43	0	0	0	0	0	0	0	0	0	1	0	0	0	1	3+	122	0
105	60-79	F	White	Not Hispanic, Latino, or Spanish	Boosted Once	mRNA	mRNA	63	0	0	0	0	0	0	0	0	0	1	1	0	1	1	3+	252	1
106	60-79	F	Asian	Not Hispanic, Latino, or Spanish	Boosted Once	mRNA	mRNA	119	0	0	0	0	0	0	0	0	0	0	0	0	0	0	1	45	0
107	80+	F	Other	Hispanic, Latino, or Spanish	Boosted Once	mRNA	mRNA	48	1	0	0	0	0	0	0	0	0	1	0	0	1	0	3+	368	0
108	60-79	F	Asian	Hispanic, Latino, or Spanish	Boosted Once	mRNA	mRNA	43	0	0	0	0	0	0	0	0	0	0	0	0	0	0	1	367	0
109	60-79	F	White	Not Hispanic, Latino, or Spanish	Boosted Once	mRNA	mRNA	139	0	0	0	0	0	0	0	0	0	0	0	0	1	0	1	61	0
110	60-79	F	White	Not Hispanic, Latino, or Spanish	Boosted Once	mRNA	mRNA	69	0	0	0	0	0	0	0	0	0	0	0	0	0	0	0	156	0
111	60-79	M	White	Not Hispanic, Latino, or Spanish	Boosted Once	mRNA	mRNA	52	0	0	0	0	1	0	0	0	0	1	0	0	0	0	2	367	0
112	40-59	F	White	Not Hispanic, Latino, or Spanish	Boosted Once	mRNA	mRNA	47	0	0	0	0	1	0	0	1	0	0	1	0	0	0	3+	133	1
113	60-79	F	White	Not Hispanic, Latino, or Spanish	Boosted Once	mRNA	mRNA	86	0	0	0	0	0	0	0	0	0	1	0	0	1	0	3+	365	0
114	40-59	F	White	Not Hispanic, Latino, or Spanish	Boosted Once	mRNA	mRNA	32	0	0	0	0	0	0	0	0	0	0	0	0	0	0	0	280	0
115	18-39	M	White	Not Hispanic, Latino, or Spanish	Boosted Once	mRNA	mRNA	39	0	0	0	0	0	0	0	0	0	0	0	0	1	1	2	205	0
116	60-79	F	White	Not Hispanic, Latino, or Spanish	Boosted Once	mRNA	mRNA	87	0	0	0	0	0	0	0	0	0	0	0	0	1	0	2	95	0
117	60-79	F	White	Not Hispanic, Latino, or Spanish	Boosted Once	mRNA	mRNA	111	1	0	0	0	0	0	0	0	0	0	0	0	0	0	1	92	0
118	60-79	F	White	Not Hispanic, Latino, or Spanish	Boosted Once	mRNA	mRNA	94	0	0	0	0	0	0	0	0	0	0	0	0	0	0	0	365	0
119	40-59	F	White	Not Hispanic, Latino, or Spanish	Boosted Once	mRNA	mRNA	60	0	0	0	0	0	0	0	0	0	0	0	0	1	0	1	197	0
120	18-39	F	White	Not Hispanic, Latino, or Spanish	Boosted Once	mRNA	mRNA	82	0	0	0	0	0	0	0	0	0	0	0	0	0	0	0	290	0
121	60-79	F	Black or African American	Not Hispanic, Latino, or Spanish	Boosted Once	mRNA	mRNA	38	0	0	0	0	0	0	0	0	0	0	0	0	0	1	1	366	0
122	40-59	F	Other	Hispanic, Latino, or Spanish	Boosted Once	mRNA	mRNA	90	0	0	0	0	0	0	0	0	0	1	1	0	0	0	2	368	0
123	40-59	F	White	Hispanic, Latino, or Spanish	Boosted Once	mRNA	mRNA	44	0	0	0	0	0	0	0	1	0	1	0	0	0	0	2	211	0
124	60-79	M	White	Hispanic, Latino, or Spanish	Boosted Once	mRNA	mRNA	48	1	0	0	1	0	0	0	0	0	0	0	0	0	0	2	182	0
125	40-59	F	Asian	Not Hispanic, Latino, or Spanish	Boosted Once	mRNA	mRNA	44	0	0	0	0	0	0	0	0	0	1	1	0	0	0	3+	293	0
126	60-79	F	Black or African American	Not Hispanic, Latino, or Spanish	Boosted Once	mRNA	mRNA	82	0	0	0	1	0	0	0	0	0	1	0	0	0	1	3+	283	0
127	60-79	F	Black or African American	Not Hispanic, Latino, or Spanish	Boosted Once	mRNA	mRNA	33	1	0	0	0	1	1	0	0	0	1	1	0	0	1	3+	107	0
128	40-59	F	Black or African American	Not Hispanic, Latino, or Spanish	Boosted Once	mRNA	mRNA	24	0	0	0	0	0	0	0	0	0	0	0	0	1	0	1	302	1
129	18-39	F	Black or African American	Not Hispanic, Latino, or Spanish	Boosted Once	mRNA	mRNA	72	0	0	0	0	0	0	0	0	0	0	1	0	0	0	1	333	0
130	40-59	F	Asian	Not Hispanic, Latino, or Spanish	Boosted Once	mRNA	mRNA	72	0	0	0	0	0	0	0	0	0	0	0	0	0	0	0	289	0
131	40-59	F	White	Hispanic, Latino, or Spanish	Boosted Once	Adenovirus vector	mRNA	48	0	0	0	0	0	0	0	0	0	0	0	0	1	0	2	267	0
132	60-79	M	White	Hispanic, Latino, or Spanish	Boosted Once	mRNA	mRNA	83	0	0	0	0	0	0	0	0	0	1	0	0	0	0	1	182	0
133	60-79	F	White	Not Hispanic, Latino, or Spanish	Boosted Once	mRNA	mRNA	123	0	0	1	0	0	0	0	0	0	0	1	0	0	0	3+	34	0
134	40-59	F	White	Not Hispanic, Latino, or Spanish	Boosted Once	mRNA	mRNA	24	0	0	0	0	0	0	0	0	0	0	1	0	0	0	2	220	0
135	40-59	F	White	Not Hispanic, Latino, or Spanish	Boosted Once	mRNA	mRNA	43	0	0	0	0	0	0	0	0	0	0	0	0	0	0	0	364	0
136	40-59	M	White	Not Hispanic, Latino, or Spanish	Boosted Once	mRNA	mRNA	28	0	0	0	0	0	0	0	0	0	1	0	0	0	0	1	143	0
137	40-59	F	White	Not Hispanic, Latino, or Spanish	Boosted Once	mRNA	mRNA	38	0	0	0	0	0	0	0	0	0	0	1	0	0	0	2	159	0
138	40-59	M	White	Not Hispanic, Latino, or Spanish	Boosted Once	Adenovirus vector	Adenovirus vector	67	0	0	0	0	0	0	0	0	0	1	0	0	0	0	2	186	0
139	60-79	F	White	Not Hispanic, Latino, or Spanish	Boosted Once	mRNA	mRNA	59	0	0	0	0	0	0	0	0	0	0	0	0	0	0	0	203	0
140	40-59	M	White	Not Hispanic, Latino, or Spanish	Boosted Once	Adenovirus vector	mRNA	55	0	0	0	0	0	0	0	0	0	0	0	0	0	0	0	183	0
141	80+	F	White	Not Hispanic, Latino, or Spanish	Boosted Once	mRNA	mRNA	47	0	0	0	0	0	0	0	1	0	1	1	0	0	0	3+	131	0
142	40-59	M	White	Not Hispanic, Latino, or Spanish	Boosted Once	mRNA	mRNA	30	0	0	0	0	0	0	0	1	1	0	0	0	0	1	3+	207	0
143	40-59	F	White	Not Hispanic, Latino, or Spanish	Boosted Once	mRNA	mRNA	39	0	0	0	0	0	0	0	0	0	1	0	0	0	0	1	366	0
144	40-59	M	White	Not Hispanic, Latino, or Spanish	Boosted Once	mRNA	mRNA	28	0	0	1	0	0	0	0	0	0	1	0	0	1	1	3+	181	0
145	60-79	M	White	Not Hispanic, Latino, or Spanish	Boosted Once	mRNA	mRNA	70	0	0	1	0	0	0	0	0	0	0	0	0	0	0	2	107	0
146	60-79	F	White	Not Hispanic, Latino, or Spanish	Boosted Once	mRNA	mRNA	55	0	0	0	0	0	0	0	0	0	1	0	0	0	1	2	133	1
147	60-79	F	White	Not Hispanic, Latino, or Spanish	Boosted Once	mRNA	mRNA	70	0	0	0	0	0	0	0	0	0	0	0	0	0	0	0	92	0
148	40-59	F	White	Not Hispanic, Latino, or Spanish	Boosted Once	mRNA	mRNA	47	0	0	0	0	0	0	0	0	0	0	0	0	0	0	0	321	0
149	60-79	F	White	Not Hispanic, Latino, or Spanish	Boosted Once	mRNA	mRNA	30	1	0	0	0	0	0	0	0	0	1	0	0	0	1	3+	105	0
150	40-59	F	White	Not Hispanic, Latino, or Spanish	Boosted Once	mRNA	mRNA	52	0	0	0	0	0	0	0	0	0	0	1	0	0	0	1	364	0
151	40-59	F	White	Not Hispanic, Latino, or Spanish	Boosted Once	mRNA	mRNA	61	1	0	0	0	0	0	0	1	0	1	0	0	0	1	3+	105	0
152	40-59	F	White	Not Hispanic, Latino, or Spanish	Boosted Once	mRNA	mRNA	62	0	0	0	0	0	0	0	1	0	0	1	0	1	0	3+	364	0
153	40-59	M	Black or African American	Not Hispanic, Latino, or Spanish	Boosted Once	mRNA	mRNA	96	1	0	0	0	0	0	0	0	0	1	1	0	0	1	3+	326	0
154	40-59	F	Black or African American	Not Hispanic, Latino, or Spanish	Boosted Once	mRNA	mRNA	29	0	0	0	0	0	0	0	0	0	0	0	0	0	0	0	368	0
155	60-79	F	Black or African American	Not Hispanic, Latino, or Spanish	Boosted Once	mRNA	mRNA	26	0	0	0	0	0	0	0	0	0	1	0	0	0	0	1	368	0
156	40-59	F	Other	Hispanic, Latino, or Spanish	Boosted Once	mRNA	mRNA	41	0	0	0	0	0	0	0	1	0	0	0	0	0	1	2	365	0
157	40-59	M	Black or African American	Not Hispanic, Latino, or Spanish	Boosted Once	mRNA	mRNA	49	1	0	0	0	0	0	0	0	0	1	1	0	0	1	3+	193	0
158	60-79	F	White	Not Hispanic, Latino, or Spanish	Boosted Once	mRNA	mRNA	68	0	0	0	0	0	0	0	0	1	1	0	0	0	0	2	100	0
159	18-39	M	Other	Not Hispanic, Latino, or Spanish	Boosted Once	mRNA	mRNA	81	0	0	0	0	0	0	0	0	0	0	0	0	0	0	0	181	0
160	80+	F	White	Not Hispanic, Latino, or Spanish	Boosted Once	mRNA	mRNA	79	0	0	0	0	0	0	0	0	0	1	1	0	0	0	3+	107	0
161	40-59	F	White	Not Hispanic, Latino, or Spanish	Boosted Once	mRNA	mRNA	22	0	0	0	0	0	0	0	0	0	0	0	0	0	0	0	353	0
162	80+	M	White	Not Hispanic, Latino, or Spanish	Boosted Once	mRNA	mRNA	95	0	0	0	0	0	0	0	0	0	0	1	0	1	0	2	295	0
163	40-59	F	White	Not Hispanic, Latino, or Spanish	Boosted Once	mRNA	mRNA	58	0	0	0	0	0	0	0	0	0	0	0	0	0	0	0	364	0
164	80+	F	White	Not Hispanic, Latino, or Spanish	Boosted Once	mRNA	mRNA	62	0	0	0	0	0	0	0	0	0	1	0	0	0	0	2	367	0
165	40-59	F	White	Not Hispanic, Latino, or Spanish	Boosted Once	mRNA	mRNA	51	0	0	0	0	0	0	0	1	0	0	0	0	0	0	1	340	0
166	60-79	M	Black or African American	Not Hispanic, Latino, or Spanish	Boosted Once	mRNA	mRNA	25	1	0	0	0	0	0	0	0	1	1	1	0	0	0	3+	184	0
167	40-59	M	White	Not Hispanic, Latino, or Spanish	Boosted Once	mRNA	mRNA	17	0	0	0	0	0	0	0	0	0	0	0	0	0	0	0	367	0
168	18-39	F	White	Not Hispanic, Latino, or Spanish	Boosted Once	mRNA	mRNA	58	0	0	0	0	0	0	0	1	0	0	0	0	0	0	1	329	0
169	40-59	M	White	Not Hispanic, Latino, or Spanish	Boosted Once	mRNA	mRNA	58	1	0	0	0	0	0	0	0	0	1	0	0	0	0	3+	367	0
170	40-59	F	White	Not Hispanic, Latino, or Spanish	Boosted Once	mRNA	mRNA	43	0	0	0	0	0	0	0	0	0	0	0	0	0	0	0	264	0
171	40-59	M	White	Not Hispanic, Latino, or Spanish	Boosted Once	mRNA	mRNA	25	0	0	0	0	0	0	0	1	0	0	0	0	0	0	1	227	0
172	80+	M	Asian	Not Hispanic, Latino, or Spanish	Boosted Once	mRNA	mRNA	87	1	0	0	0	1	1	0	0	1	1	0	0	1	0	3+	62	1
173	60-79	M	White	Not Hispanic, Latino, or Spanish	Boosted Once	mRNA	mRNA	66	0	0	0	0	1	0	0	0	0	1	1	0	0	0	3+	81	0
174	40-59	M	White	Not Hispanic, Latino, or Spanish	Boosted Once	mRNA	mRNA	39	0	0	0	0	0	0	0	0	0	0	0	0	0	0	0	180	0
175	40-59	M	White	Not Hispanic, Latino, or Spanish	Boosted Once	mRNA	mRNA	44	0	0	0	0	0	0	0	0	0	0	0	0	0	0	1	368	0
176	40-59	F	White	Not Hispanic, Latino, or Spanish	Boosted Once	mRNA	mRNA	78	0	0	0	0	0	0	0	0	0	0	0	0	1	0	1	365	0
177	60-79	M	White	Not Hispanic, Latino, or Spanish	Boosted Once	Adenovirus vector	mRNA	73	0	0	0	0	0	0	0	0	0	0	0	0	0	1	1	105	0
178	80+	F	White	Not Hispanic, Latino, or Spanish	Boosted Once	mRNA	mRNA	71	0	0	0	0	0	0	0	0	0	1	0	0	0	0	2	365	0
179	40-59	F	White	Not Hispanic, Latino, or Spanish	Boosted Once	Adenovirus vector	mRNA	38	0	0	0	0	0	0	0	1	0	0	0	0	1	0	2	364	0
180	40-59	M	White	Not Hispanic, Latino, or Spanish	Boosted 2+ Times	mRNA	mRNA	51	1	0	1	0	0	0	0	0	0	0	0	0	1	1	3+	213	0
181	40-59	F	White	Not Hispanic, Latino, or Spanish	Boosted Once	mRNA	mRNA	44	0	0	0	0	0	0	0	0	0	0	0	0	0	1	1	364	0
182	40-59	M	White	Not Hispanic, Latino, or Spanish	Boosted Once	mRNA	mRNA	44	0	0	0	0	0	0	0	0	0	1	0	0	0	0	1	133	0
183	40-59	F	Other	Not Hispanic, Latino, or Spanish	Boosted Once	mRNA	mRNA	77	0	0	0	0	0	0	1	0	0	0	1	0	0	0	2	368	0
184	40-59	F	White	Not Hispanic, Latino, or Spanish	Boosted Once	mRNA	mRNA	42	0	0	0	0	1	0	0	0	0	0	0	0	0	0	1	186	0
185	60-79	F	Black or African American	Not Hispanic, Latino, or Spanish	Boosted Once	mRNA	mRNA	92	1	0	0	0	1	0	0	0	0	0	1	0	0	1	3+	183	1
186	60-79	F	White	Not Hispanic, Latino, or Spanish	Boosted Once	mRNA	mRNA	121	0	0	0	0	0	0	0	0	0	0	0	0	0	0	0	366	0
187	40-59	F	Other	Not Hispanic, Latino, or Spanish	Boosted Once	mRNA	mRNA	30	0	0	0	0	0	0	0	1	0	0	0	0	0	0	2	367	0
188	60-79	F	Black or African American	Not Hispanic, Latino, or Spanish	Boosted Once	mRNA	mRNA	57	0	0	0	0	0	0	0	0	0	1	1	0	0	1	3+	366	0
189	40-59	M	Black or African American	Not Hispanic, Latino, or Spanish	Boosted Once	mRNA	mRNA	30	0	0	1	0	0	0	0	0	0	1	0	0	0	0	3+	141	0
190	40-59	F	Other	Not Hispanic, Latino, or Spanish	Boosted Once	mRNA	mRNA	28	0	0	0	0	0	0	0	1	0	0	0	0	0	1	2	116	0
191	40-59	F	Asian	Not Hispanic, Latino, or Spanish	Boosted Once	mRNA	mRNA	58	0	0	0	0	0	0	0	0	0	0	0	0	1	0	1	178	0
192	60-79	F	Black or African American	Not Hispanic, Latino, or Spanish	Boosted Once	mRNA	mRNA	78	0	0	0	0	1	0	0	0	0	0	0	0	1	0	2	214	0
193	60-79	M	White	Not Hispanic, Latino, or Spanish	Boosted Once	mRNA	mRNA	32	0	0	0	0	0	0	0	0	0	0	0	0	0	1	1	195	0
194	40-59	M	Other	Hispanic, Latino, or Spanish	Boosted Once	Adenovirus vector	Adenovirus vector	52	1	0	0	1	0	0	0	0	0	1	0	0	0	1	3+	133	0
195	80+	M	White	Not Hispanic, Latino, or Spanish	Boosted Once	mRNA	mRNA	66	0	0	0	0	0	0	0	0	0	0	1	0	0	0	2	149	0
196	40-59	F	White	Not Hispanic, Latino, or Spanish	Boosted Once	mRNA	mRNA	64	0	0	0	0	0	0	0	0	0	0	0	0	0	0	1	190	0
197	40-59	M	White	Not Hispanic, Latino, or Spanish	Boosted Once	mRNA	mRNA	48	0	0	0	0	0	0	0	0	0	0	0	0	0	0	0	258	0
198	40-59	M	White	Not Hispanic, Latino, or Spanish	Boosted Once	mRNA	mRNA	25	0	0	0	0	0	0	0	0	0	0	0	0	0	0	0	365	0
199	60-79	M	White	Not Hispanic, Latino, or Spanish	Boosted Once	mRNA	mRNA	59	0	0	1	0	0	0	0	1	0	1	1	0	1	1	3+	131	0
200	40-59	M	White	Hispanic, Latino, or Spanish	Boosted Once	mRNA	mRNA	40	0	0	0	1	0	0	0	0	0	1	0	0	0	1	3+	313	1
201	40-59	F	Asian	Not Hispanic, Latino, or Spanish	Boosted Once	mRNA	mRNA	46	0	0	0	0	0	0	0	1	0	0	0	0	0	0	1	367	0
202	60-79	F	White	Not Hispanic, Latino, or Spanish	Boosted Once	mRNA	mRNA	81	0	0	0	0	0	0	0	0	0	0	0	0	0	0	0	91	0
203	40-59	F	White	Not Hispanic, Latino, or Spanish	Boosted Once	mRNA	mRNA	130	0	0	0	0	0	0	0	0	0	1	0	0	1	1	3+	366	0
204	40-59	M	White	Not Hispanic, Latino, or Spanish	Boosted Once	mRNA	mRNA	28	0	0	0	0	0	0	0	0	0	0	0	0	0	0	1	100	0
205	40-59	F	White	Not Hispanic, Latino, or Spanish	Boosted Once	mRNA	mRNA	83	0	0	0	0	1	0	0	0	0	0	0	0	1	1	3+	367	0
206	60-79	F	White	Not Hispanic, Latino, or Spanish	Boosted Once	mRNA	mRNA	69	0	0	0	0	0	0	0	0	0	1	0	0	0	0	2	132	0
207	40-59	F	White	Not Hispanic, Latino, or Spanish	Boosted Once	mRNA	mRNA	85	0	0	0	0	0	0	0	0	0	0	1	1	1	0	3+	368	0
208	40-59	M	White	Not Hispanic, Latino, or Spanish	Boosted Once	mRNA	mRNA	61	0	0	0	1	0	0	0	0	0	1	0	0	0	1	3+	364	0
209	60-79	M	White	Not Hispanic, Latino, or Spanish	Boosted Once	mRNA	mRNA	63	1	0	1	0	0	0	0	0	0	0	0	0	0	1	3+	133	0
210	40-59	F	White	Not Hispanic, Latino, or Spanish	Boosted Once	mRNA	mRNA	63	0	0	0	0	0	0	0	0	0	0	1	0	0	0	1	364	0
211	40-59	F	White	Not Hispanic, Latino, or Spanish	Boosted Once	mRNA	mRNA	47	0	0	0	0	0	0	0	0	0	0	0	0	0	0	0	367	0
212	40-59	F	White	Not Hispanic, Latino, or Spanish	Boosted Once	mRNA	mRNA	44	0	0	0	0	0	0	0	0	0	0	0	0	0	0	1	364	0
213	18-39	F	White	Not Hispanic, Latino, or Spanish	Boosted Once	mRNA	mRNA	42	0	0	0	0	1	0	0	0	0	0	0	0	0	0	1	368	0
214	40-59	F	White	Not Hispanic, Latino, or Spanish	Boosted Once	mRNA	mRNA	139	0	0	0	0	0	0	0	0	0	0	0	0	0	0	0	364	0
215	40-59	M	White	Not Hispanic, Latino, or Spanish	Boosted Once	mRNA	mRNA	24	0	0	0	0	0	0	0	0	0	0	0	0	0	0	0	181	0
216	40-59	F	White	Not Hispanic, Latino, or Spanish	Boosted Once	mRNA	mRNA	74	0	0	0	0	0	0	0	0	0	0	0	0	0	1	1	203	0
217	40-59	F	White	Not Hispanic, Latino, or Spanish	Boosted Once	mRNA	mRNA	29	0	0	0	0	0	0	0	0	0	0	0	0	0	0	1	185	0
218	80+	F	Black or African American	Not Hispanic, Latino, or Spanish	Boosted Once	mRNA	mRNA	68	0	0	0	0	0	0	0	0	0	1	1	0	0	1	3+	365	0
219	60-79	M	Black or African American	Not Hispanic, Latino, or Spanish	Boosted Once	mRNA	mRNA	83	1	0	0	0	0	0	0	0	0	1	1	0	0	1	3+	367	0
220	40-59	M	Other	Not Hispanic, Latino, or Spanish	Boosted Once	mRNA	mRNA	18	0	0	0	0	0	0	0	0	0	1	0	0	0	0	1	365	0
221	18-39	F	Other	Not Hispanic, Latino, or Spanish	Boosted Once	mRNA	mRNA	41	0	0	0	0	0	0	0	0	0	0	0	0	0	0	0	368	0
222	60-79	F	White	Not Hispanic, Latino, or Spanish	Boosted Once	mRNA	mRNA	68	0	0	0	0	0	0	0	0	0	0	0	0	0	1	1	367	0
223	60-79	M	White	Not Hispanic, Latino, or Spanish	Boosted Once	mRNA	mRNA	70	0	0	0	0	0	0	0	0	0	1	0	0	0	0	2	273	1
224	40-59	M	Black or African American	Not Hispanic, Latino, or Spanish	Boosted Once	mRNA	mRNA	25	0	0	0	0	0	0	0	1	0	1	0	0	0	1	3+	184	0
225	40-59	F	Asian	Not Hispanic, Latino, or Spanish	Boosted Once	mRNA	mRNA	20	0	0	0	0	0	0	0	0	0	0	1	0	0	1	2	365	0
226	60-79	F	Black or African American	Not Hispanic, Latino, or Spanish	Boosted Once	mRNA	mRNA	46	0	0	0	0	0	0	0	0	0	1	0	0	1	1	3+	365	0
227	40-59	M	White	Not Hispanic, Latino, or Spanish	Boosted Once	mRNA	mRNA	24	0	0	0	0	0	0	0	0	0	1	0	0	0	0	2	364	0
228	40-59	F	Asian	Not Hispanic, Latino, or Spanish	Boosted Once	mRNA	mRNA	66	0	0	0	1	0	0	0	0	0	1	1	0	0	1	3+	365	0
229	60-79	M	White	Not Hispanic, Latino, or Spanish	Boosted Once	mRNA	mRNA	89	0	0	0	1	0	0	0	0	0	0	1	0	0	0	3+	367	0
230	40-59	F	White	Hispanic, Latino, or Spanish	Boosted Once	mRNA	mRNA	27	0	0	0	0	0	0	0	1	0	0	0	0	0	1	2	308	0
231	40-59	M	White	Not Hispanic, Latino, or Spanish	Boosted Once	mRNA	mRNA	91	0	0	0	0	0	0	0	0	0	0	0	0	0	1	1	102	1
232	60-79	M	White	Not Hispanic, Latino, or Spanish	Boosted Once	mRNA	mRNA	55	0	0	0	0	0	0	0	0	0	1	0	0	0	1	2	121	0
233	40-59	F	White	Not Hispanic, Latino, or Spanish	Boosted Once	mRNA	mRNA	81	0	0	0	0	0	0	0	0	0	0	0	0	1	1	3+	365	0
234	60-79	M	White	Not Hispanic, Latino, or Spanish	Boosted Once	mRNA	mRNA	30	0	0	0	0	0	0	0	0	0	0	0	0	0	1	1	92	0
235	40-59	F	White	Not Hispanic, Latino, or Spanish	Boosted Once	mRNA	mRNA	43	0	0	0	0	0	0	0	0	0	0	0	0	0	0	0	366	0
236	40-59	F	White	Not Hispanic, Latino, or Spanish	Boosted Once	mRNA	mRNA	25	0	0	0	0	0	0	0	0	0	0	0	0	0	1	1	367	0
237	40-59	M	White	Not Hispanic, Latino, or Spanish	Boosted Once	mRNA	mRNA	30	0	0	0	0	1	0	0	1	0	0	0	0	0	0	2	364	0
238	40-59	F	White	Not Hispanic, Latino, or Spanish	Boosted Once	mRNA	mRNA	24	0	0	0	0	0	0	0	0	0	0	0	0	0	0	0	364	0
239	60-79	F	White	Not Hispanic, Latino, or Spanish	Boosted Once	mRNA	mRNA	48	0	0	0	0	0	0	0	0	0	1	0	0	0	0	1	366	0
240	60-79	M	White	Not Hispanic, Latino, or Spanish	Boosted Once	mRNA	mRNA	113	0	0	0	0	0	0	0	1	0	1	0	0	0	0	2	365	0
241	40-59	F	White	Not Hispanic, Latino, or Spanish	Boosted Once	mRNA	mRNA	27	0	0	0	0	0	0	0	0	0	0	0	0	0	0	0	277	0
242	40-59	M	White	Not Hispanic, Latino, or Spanish	Boosted Once	mRNA	mRNA	22	0	0	0	0	0	0	0	0	0	0	1	0	0	1	2	183	0
243	40-59	F	White	Not Hispanic, Latino, or Spanish	Boosted Once	Adenovirus vector	mRNA	69	0	0	0	0	0	0	0	0	0	0	0	0	0	0	1	183	0
244	40-59	M	White	Not Hispanic, Latino, or Spanish	Boosted Once	mRNA	mRNA	47	0	0	0	0	0	0	0	0	0	1	0	0	0	1	3+	364	0
245	60-79	M	White	Not Hispanic, Latino, or Spanish	Boosted Once	mRNA	mRNA	51	0	0	0	0	0	0	0	0	0	0	1	0	0	0	1	204	0
246	40-59	M	White	Not Hispanic, Latino, or Spanish	Boosted Once	mRNA	mRNA	58	0	0	0	0	0	0	0	0	0	0	0	0	1	1	2	184	0
247	60-79	F	White	Not Hispanic, Latino, or Spanish	Boosted Once	mRNA	mRNA	32	0	0	0	0	0	0	0	0	0	0	0	0	0	0	0	364	0
248	40-59	M	White	Not Hispanic, Latino, or Spanish	Boosted Once	mRNA	mRNA	135	0	0	0	0	0	0	0	0	0	0	0	0	0	1	1	164	0
249	40-59	M	Black or African American	Not Hispanic, Latino, or Spanish	Boosted Once	mRNA	mRNA	87	0	0	1	0	0	0	0	0	0	0	0	0	0	0	1	182	0
250	60-79	F	White	Not Hispanic, Latino, or Spanish	Boosted Once	mRNA	mRNA	90	1	0	0	0	0	0	0	0	0	1	0	0	0	1	3+	367	0
251	80+	F	White	Not Hispanic, Latino, or Spanish	Boosted Once	mRNA	mRNA	57	0	0	0	0	0	0	0	0	0	1	0	0	0	0	2	367	0
252	60-79	F	White	Not Hispanic, Latino, or Spanish	Boosted Once	mRNA	mRNA	54	0	0	0	0	0	0	0	0	0	0	0	0	1	0	1	141	0
253	60-79	F	White	Not Hispanic, Latino, or Spanish	Boosted Once	mRNA	mRNA	58	0	0	0	0	0	0	0	0	0	1	0	0	0	1	2	130	0
254	40-59	F	White	Not Hispanic, Latino, or Spanish	Boosted Once	Adenovirus vector	Adenovirus vector	16	0	0	0	0	0	0	0	0	0	0	0	0	1	0	1	364	0
255	40-59	M	White	Not Hispanic, Latino, or Spanish	Boosted Once	mRNA	mRNA	83	0	0	0	0	0	0	0	0	0	0	0	0	0	0	1	366	0
256	18-39	F	White	Not Hispanic, Latino, or Spanish	Boosted Once	mRNA	mRNA	18	0	0	0	0	0	0	0	1	0	0	0	0	0	1	3+	184	0
257	60-79	F	White	Not Hispanic, Latino, or Spanish	Boosted Once	mRNA	mRNA	35	1	0	0	0	0	0	0	1	0	1	0	0	0	1	3+	367	0
258	40-59	F	Other	Not Hispanic, Latino, or Spanish	Boosted Once	mRNA	mRNA	59	0	0	0	0	0	0	0	0	0	0	0	0	0	0	0	195	0
259	60-79	F	White	Not Hispanic, Latino, or Spanish	Boosted Once	mRNA	mRNA	22	0	0	0	0	0	0	0	1	0	0	0	0	0	1	2	367	0
260	60-79	F	Other	Not Hispanic, Latino, or Spanish	Boosted Once	mRNA	mRNA	108	0	0	0	0	0	0	0	1	0	1	0	0	1	1	3+	368	0
261	18-39	F	White	Not Hispanic, Latino, or Spanish	Boosted Once	mRNA	mRNA	51	1	0	0	0	0	0	0	1	0	1	0	0	0	0	3+	98	0
262	40-59	F	White	Hispanic, Latino, or Spanish	Boosted Once	mRNA	mRNA	83	0	0	1	1	0	0	0	0	0	0	0	0	0	1	3+	215	1
263	40-59	F	White	Not Hispanic, Latino, or Spanish	Boosted Once	mRNA	mRNA	72	0	0	0	0	0	0	0	0	0	0	1	0	0	0	1	368	0
264	60-79	F	White	Not Hispanic, Latino, or Spanish	Boosted Once	mRNA	mRNA	67	0	0	0	0	0	0	0	0	0	1	0	0	1	0	2	140	0
265	80+	M	White	Not Hispanic, Latino, or Spanish	Boosted Once	mRNA	mRNA	20	0	0	0	0	0	0	0	1	0	1	1	0	1	0	3+	367	0
266	60-79	M	Black or African American	Not Hispanic, Latino, or Spanish	Boosted Once	mRNA	mRNA	30	0	0	0	0	1	0	0	0	0	1	0	0	0	1	3+	365	0
267	40-59	F	White	Not Hispanic, Latino, or Spanish	Boosted Once	mRNA	mRNA	72	0	0	0	0	0	0	0	0	0	0	0	0	0	1	1	365	0
268	60-79	M	White	Not Hispanic, Latino, or Spanish	Boosted Once	mRNA	mRNA	45	0	0	0	0	0	0	0	0	0	1	0	0	1	1	3+	366	0
269	40-59	M	White	Not Hispanic, Latino, or Spanish	Boosted Once	mRNA	mRNA	60	0	0	0	0	0	0	0	0	0	0	0	0	0	0	1	180	0
270	40-59	F	White	Not Hispanic, Latino, or Spanish	Boosted Once	mRNA	mRNA	20	0	0	0	0	0	0	0	0	0	0	0	0	0	0	1	366	0
271	60-79	M	Black or African American	Not Hispanic, Latino, or Spanish	Boosted Once	mRNA	mRNA	93	0	0	0	0	1	0	0	0	0	1	0	0	0	1	3+	367	0
272	40-59	F	Black or African American	Not Hispanic, Latino, or Spanish	Boosted Once	mRNA	mRNA	20	0	0	0	0	0	0	0	0	0	1	0	0	0	1	2	367	0
273	40-59	F	White	Not Hispanic, Latino, or Spanish	Boosted Once	mRNA	mRNA	87	0	0	0	0	0	0	0	1	0	1	0	0	1	0	3+	98	1
274	60-79	F	White	Not Hispanic, Latino, or Spanish	Boosted Once	mRNA	mRNA	53	0	0	0	0	0	0	0	0	0	0	0	0	0	0	0	324	0
275	18-39	F	White	Not Hispanic, Latino, or Spanish	Boosted Once	mRNA	mRNA	23	0	0	0	0	0	0	0	1	0	0	0	0	0	0	1	181	0
276	40-59	F	White	Not Hispanic, Latino, or Spanish	Boosted Once	mRNA	mRNA	23	0	0	0	0	0	0	0	0	0	1	0	0	0	0	1	366	0
277	60-79	F	White	Not Hispanic, Latino, or Spanish	Boosted Once	mRNA	mRNA	65	0	0	0	0	0	0	0	0	0	0	0	0	0	0	0	208	0
278	40-59	F	White	Not Hispanic, Latino, or Spanish	Boosted Once	mRNA	mRNA	63	0	0	1	1	0	0	0	0	0	0	0	0	0	1	3+	318	0
279	60-79	M	White	Not Hispanic, Latino, or Spanish	Boosted Once	mRNA	mRNA	33	0	0	0	0	0	0	0	0	0	1	0	0	1	1	3+	211	0
280	60-79	M	White	Not Hispanic, Latino, or Spanish	Boosted Once	mRNA	mRNA	60	0	0	0	0	0	0	0	0	0	0	0	0	0	1	2	367	0
281	60-79	M	White	Not Hispanic, Latino, or Spanish	Boosted Once	mRNA	mRNA	123	0	0	0	0	1	0	0	0	0	1	0	0	0	0	3+	28	0
282	40-59	M	Other	Not Hispanic, Latino, or Spanish	Boosted Once	mRNA	mRNA	17	0	0	0	0	0	0	0	0	0	0	0	0	0	0	0	142	1
283	60-79	M	White	Not Hispanic, Latino, or Spanish	Boosted Once	mRNA	mRNA	90	0	0	0	0	0	0	0	0	0	1	0	0	0	0	2	367	0
284	40-59	F	White	Not Hispanic, Latino, or Spanish	Boosted Once	mRNA	mRNA	32	0	0	0	0	0	0	0	0	0	0	0	0	0	0	0	182	0
285	40-59	F	White	Not Hispanic, Latino, or Spanish	Boosted Once	mRNA	mRNA	85	1	0	0	1	0	0	0	0	0	1	1	0	1	1	3+	67	0
286	60-79	F	White	Not Hispanic, Latino, or Spanish	Boosted Once	mRNA	mRNA	29	0	0	0	1	0	0	0	0	0	0	1	0	1	0	3+	155	0
287	60-79	M	White	Not Hispanic, Latino, or Spanish	Boosted Once	mRNA	mRNA	57	0	0	1	0	0	0	0	0	0	0	0	0	0	0	1	132	0
288	40-59	F	White	Not Hispanic, Latino, or Spanish	Boosted Once	mRNA	mRNA	130	0	0	0	0	0	0	0	1	0	1	0	0	0	1	3+	366	0
289	40-59	F	White	Not Hispanic, Latino, or Spanish	Boosted Once	mRNA	mRNA	24	1	0	0	0	0	0	0	0	0	0	1	0	0	1	3+	366	0
290	60-79	M	White	Not Hispanic, Latino, or Spanish	Boosted Once	mRNA	mRNA	71	0	0	0	0	0	0	0	1	0	0	1	0	0	0	3+	138	0
291	18-39	M	White	Not Hispanic, Latino, or Spanish	Boosted Once	mRNA	mRNA	58	0	0	0	0	0	0	1	0	0	0	1	0	0	0	3+	181	0
292	18-39	F	White	Not Hispanic, Latino, or Spanish	Boosted Once	mRNA	mRNA	34	0	0	0	0	0	0	0	0	0	0	0	0	1	0	1	367	0
293	40-59	F	White	Not Hispanic, Latino, or Spanish	Boosted Once	mRNA	mRNA	44	0	0	0	0	0	0	0	0	0	0	0	0	0	0	0	365	0
294	60-79	M	White	Not Hispanic, Latino, or Spanish	Boosted Once	mRNA	mRNA	64	0	0	0	0	0	0	0	0	0	1	0	0	1	0	2	364	0
295	40-59	F	White	Not Hispanic, Latino, or Spanish	Boosted Once	mRNA	mRNA	47	0	0	0	0	0	0	0	0	0	0	0	0	0	0	1	367	0
296	60-79	F	Asian	Not Hispanic, Latino, or Spanish	Boosted Once	mRNA	mRNA	92	1	0	0	0	0	0	0	0	0	1	0	0	0	0	3+	181	0
297	40-59	M	White	Not Hispanic, Latino, or Spanish	Boosted Once	Adenovirus vector	mRNA	69	0	0	1	0	0	0	0	0	0	0	0	0	0	0	1	366	0
298	40-59	F	Asian	Hispanic, Latino, or Spanish	Boosted Once	mRNA	mRNA	130	0	0	0	0	0	0	0	0	0	0	1	0	0	0	1	366	0
299	80+	F	White	Not Hispanic, Latino, or Spanish	Boosted Once	mRNA	mRNA	58	0	0	0	0	1	0	0	0	0	1	1	0	1	0	3+	194	0
300	40-59	M	White	Not Hispanic, Latino, or Spanish	Boosted Once	mRNA	mRNA	60	0	0	0	0	0	0	0	1	0	1	0	0	0	0	3+	200	0
301	40-59	F	Black or African American	Not Hispanic, Latino, or Spanish	Boosted Once	mRNA	mRNA	65	0	0	0	0	0	0	0	0	0	1	0	0	1	0	2	100	0
302	60-79	F	Asian	Not Hispanic, Latino, or Spanish	Boosted Once	mRNA	mRNA	92	0	0	0	0	0	0	0	0	0	0	0	0	0	0	0	144	0
303	40-59	M	Asian	Not Hispanic, Latino, or Spanish	Boosted Once	mRNA	mRNA	84	0	0	0	0	0	0	0	0	0	0	0	0	0	1	1	367	0
304	40-59	F	Other	Not Hispanic, Latino, or Spanish	Boosted Once	mRNA	mRNA	61	0	0	0	0	0	0	0	0	0	0	0	0	0	1	1	184	0
305	60-79	M	White	Not Hispanic, Latino, or Spanish	Boosted Once	mRNA	mRNA	124	0	0	0	0	0	0	0	0	0	1	0	0	0	1	3+	137	0
306	40-59	F	White	Not Hispanic, Latino, or Spanish	Boosted Once	mRNA	mRNA	21	0	0	0	0	0	0	0	0	0	0	0	0	0	0	0	283	0
307	40-59	F	White	Not Hispanic, Latino, or Spanish	Boosted Once	mRNA	mRNA	39	0	0	0	0	0	0	0	0	0	0	0	0	0	0	0	337	0
308	40-59	M	White	Not Hispanic, Latino, or Spanish	Boosted Once	mRNA	mRNA	54	0	0	0	0	0	0	0	0	0	1	0	0	0	0	1	181	0
309	60-79	F	White	Not Hispanic, Latino, or Spanish	Boosted Once	mRNA	mRNA	68	0	0	0	0	0	0	0	0	0	1	0	0	0	1	2	366	0
310	40-59	F	White	Not Hispanic, Latino, or Spanish	Boosted Once	mRNA	mRNA	33	0	0	0	0	0	0	0	0	0	1	0	0	0	1	3+	364	0
311	60-79	F	White	Not Hispanic, Latino, or Spanish	Boosted Once	mRNA	mRNA	128	0	0	0	0	0	0	0	1	0	0	0	0	1	0	3+	366	0
312	40-59	F	White	Not Hispanic, Latino, or Spanish	Boosted Once	mRNA	mRNA	48	0	0	0	0	0	0	0	0	0	1	0	0	0	0	1	188	0
313	40-59	M	White	Not Hispanic, Latino, or Spanish	Boosted Once	Adenovirus vector	mRNA	39	0	0	0	0	0	0	0	0	0	1	1	0	0	0	2	366	0
314	60-79	M	White	Not Hispanic, Latino, or Spanish	Boosted Once	mRNA	mRNA	80	1	0	0	0	0	0	0	1	0	1	0	0	0	1	3+	103	0
315	40-59	M	White	Not Hispanic, Latino, or Spanish	Boosted Once	mRNA	mRNA	39	0	0	0	0	0	0	0	0	0	0	0	0	0	0	0	366	0
316	40-59	F	White	Not Hispanic, Latino, or Spanish	Boosted Once	Adenovirus vector	mRNA	69	0	0	0	0	0	0	0	0	0	1	1	0	1	0	3+	91	0
317	40-59	F	White	Not Hispanic, Latino, or Spanish	Boosted Once	mRNA	mRNA	93	0	0	0	0	0	0	0	0	0	0	0	0	0	1	1	181	0
318	18-39	F	White	Not Hispanic, Latino, or Spanish	Boosted Once	mRNA	mRNA	99	1	1	0	0	1	1	0	0	0	1	1	0	0	0	3+	116	0
319	40-59	M	Black or African American	Not Hispanic, Latino, or Spanish	Boosted Once	mRNA	mRNA	27	0	0	1	0	0	0	0	0	0	1	0	0	0	0	2	366	0
320	40-59	F	White	Not Hispanic, Latino, or Spanish	Boosted Once	mRNA	mRNA	93	0	0	0	0	0	0	0	1	0	0	0	0	0	1	2	364	0
321	40-59	F	White	Not Hispanic, Latino, or Spanish	Boosted Once	mRNA	mRNA	62	0	0	0	0	0	0	0	0	0	1	0	0	0	0	1	366	0
322	40-59	F	White	Not Hispanic, Latino, or Spanish	Boosted Once	mRNA	mRNA	135	0	0	0	0	1	0	0	0	0	1	1	0	0	0	3+	365	0
323	60-79	M	Black or African American	Not Hispanic, Latino, or Spanish	Boosted 2+ Times	mRNA	mRNA	49	0	0	0	0	1	0	0	0	0	1	1	0	0	0	3+	295	0
324	60-79	M	White	Not Hispanic, Latino, or Spanish	Boosted Once	mRNA	mRNA	45	0	0	0	0	0	0	0	0	0	0	0	0	0	0	1	153	0
325	40-59	M	White	Not Hispanic, Latino, or Spanish	Boosted Once	mRNA	mRNA	54	0	0	0	0	0	0	0	1	0	0	0	0	0	0	1	181	0
326	60-79	M	White	Not Hispanic, Latino, or Spanish	Boosted Once	mRNA	mRNA	42	0	0	0	0	0	0	0	0	0	1	0	0	0	0	2	91	0
327	40-59	M	White	Not Hispanic, Latino, or Spanish	Boosted Once	Adenovirus vector	mRNA	66	0	0	0	0	0	0	0	0	0	0	0	0	0	0	0	199	0
328	60-79	M	White	Not Hispanic, Latino, or Spanish	Boosted Once	mRNA	mRNA	64	0	0	0	0	0	0	0	0	0	1	0	0	0	0	2	184	0
329	40-59	M	White	Not Hispanic, Latino, or Spanish	Boosted Once	mRNA	mRNA	41	0	0	0	0	0	0	0	0	0	1	1	0	0	0	2	367	0
330	40-59	F	White	Not Hispanic, Latino, or Spanish	Boosted Once	mRNA	mRNA	33	0	0	0	0	0	0	0	0	0	0	0	0	0	0	0	367	0
331	40-59	F	White	Not Hispanic, Latino, or Spanish	Boosted Once	mRNA	mRNA	41	0	0	0	0	0	0	0	0	0	0	0	0	0	1	1	364	0
332	60-79	F	White	Not Hispanic, Latino, or Spanish	Boosted Once	mRNA	mRNA	125	0	0	0	0	0	0	0	0	0	0	0	0	0	0	1	107	0
333	40-59	F	White	Not Hispanic, Latino, or Spanish	Boosted Once	mRNA	mRNA	18	0	0	0	0	0	0	0	0	0	0	0	0	0	0	0	267	0
334	40-59	M	Other	Hispanic, Latino, or Spanish	Boosted Once	mRNA	mRNA	15	0	0	0	0	0	0	0	1	0	0	0	0	0	0	1	177	1
335	40-59	F	White	Not Hispanic, Latino, or Spanish	Boosted Once	mRNA	mRNA	15	0	0	0	0	0	0	0	0	0	0	0	0	0	1	1	182	0
336	40-59	F	Other	Not Hispanic, Latino, or Spanish	Boosted Once	mRNA	mRNA	56	0	0	0	0	0	0	0	0	0	0	0	0	0	0	0	167	0
337	60-79	M	White	Not Hispanic, Latino, or Spanish	Boosted Once	Adenovirus vector	mRNA	62	0	0	1	0	0	0	0	0	0	1	0	0	0	0	3+	100	0
338	60-79	F	Black or African American	Not Hispanic, Latino, or Spanish	Boosted Once	mRNA	mRNA	78	0	0	0	0	0	0	0	0	0	1	0	0	1	1	3+	367	0
339	60-79	M	Asian	Not Hispanic, Latino, or Spanish	Boosted Once	mRNA	mRNA	60	0	0	0	1	0	0	0	0	0	1	1	0	0	0	3+	116	0
340	60-79	F	White	Not Hispanic, Latino, or Spanish	Boosted Once	mRNA	mRNA	71	0	0	0	0	0	0	0	0	0	1	1	0	0	0	2	92	0
341	40-59	F	White	Not Hispanic, Latino, or Spanish	Boosted Once	mRNA	mRNA	48	0	0	0	0	0	0	0	0	0	0	1	0	0	1	2	365	0
342	40-59	F	White	Not Hispanic, Latino, or Spanish	Boosted Once	mRNA	mRNA	52	0	0	0	0	0	0	0	1	0	0	1	0	0	0	2	100	1
343	80+	M	White	Not Hispanic, Latino, or Spanish	Boosted Once	mRNA	mRNA	128	1	1	0	0	1	0	0	0	0	1	0	0	0	1	3+	69	0
344	60-79	F	White	Not Hispanic, Latino, or Spanish	Boosted Once	mRNA	mRNA	88	0	0	0	0	1	0	0	0	0	0	0	0	0	0	1	367	0
345	60-79	M	White	Not Hispanic, Latino, or Spanish	Boosted Once	mRNA	mRNA	67	1	0	0	0	1	0	0	0	0	1	0	0	0	0	3+	367	0
346	60-79	F	White	Not Hispanic, Latino, or Spanish	Boosted Once	mRNA	mRNA	59	0	0	0	0	0	0	0	0	1	0	1	0	0	1	3+	284	1
347	60-79	F	White	Not Hispanic, Latino, or Spanish	Boosted Once	mRNA	mRNA	134	1	0	0	0	0	0	0	0	0	0	1	0	0	0	2	116	0
348	60-79	M	White	Not Hispanic, Latino, or Spanish	Boosted Once	mRNA	mRNA	96	0	0	0	0	0	0	0	0	0	0	0	0	0	0	0	365	0
349	60-79	F	White	Not Hispanic, Latino, or Spanish	Boosted Once	mRNA	mRNA	139	0	0	0	0	0	0	0	0	0	0	0	0	1	0	1	348	0
350	40-59	F	White	Not Hispanic, Latino, or Spanish	Boosted Once	mRNA	mRNA	51	0	0	0	0	0	0	0	0	0	0	0	0	1	0	1	368	0
351	40-59	F	White	Not Hispanic, Latino, or Spanish	Boosted Once	mRNA	mRNA	22	0	0	0	0	0	0	0	0	0	0	0	0	0	0	0	184	0
352	40-59	F	White	Not Hispanic, Latino, or Spanish	Boosted Once	mRNA	mRNA	18	0	0	0	0	0	0	0	0	0	0	0	0	0	0	0	182	0
353	40-59	F	Other	Hispanic, Latino, or Spanish	Boosted Once	mRNA	mRNA	85	0	0	0	0	0	0	0	1	0	0	0	0	0	1	2	6	1
354	40-59	M	Asian	Not Hispanic, Latino, or Spanish	Boosted Once	mRNA	mRNA	75	0	0	1	0	0	0	0	1	0	0	0	0	0	0	2	364	0
355	40-59	F	Asian	Not Hispanic, Latino, or Spanish	Boosted Once	mRNA	mRNA	45	0	0	0	0	0	0	0	1	0	0	0	0	0	0	1	123	0
356	60-79	F	White	Not Hispanic, Latino, or Spanish	Boosted Once	mRNA	mRNA	121	0	0	0	0	1	0	0	0	0	1	0	0	1	0	3+	200	0
357	80+	F	White	Not Hispanic, Latino, or Spanish	Boosted Once	mRNA	mRNA	85	0	0	0	0	0	0	0	0	0	0	0	0	0	0	0	368	0
358	60-79	F	White	Not Hispanic, Latino, or Spanish	Boosted Once	mRNA	mRNA	28	0	0	0	0	0	0	0	0	0	0	1	0	0	0	2	365	0
359	80+	M	White	Not Hispanic, Latino, or Spanish	Boosted Once	mRNA	mRNA	66	0	0	0	0	0	0	0	0	0	1	0	0	0	1	2	89	0
360	60-79	M	White	Not Hispanic, Latino, or Spanish	Boosted Once	mRNA	mRNA	31	0	0	0	0	0	0	0	0	0	1	0	0	1	1	3+	331	0
361	40-59	M	White	Not Hispanic, Latino, or Spanish	Boosted Once	mRNA	mRNA	53	0	0	0	0	0	0	0	0	0	0	0	0	0	0	0	183	0
362	40-59	F	White	Not Hispanic, Latino, or Spanish	Boosted Once	mRNA	mRNA	35	0	0	0	0	0	0	0	0	0	0	0	0	0	1	2	366	0
363	40-59	M	White	Not Hispanic, Latino, or Spanish	Boosted Once	mRNA	mRNA	71	0	0	0	0	0	0	0	0	0	0	0	0	0	1	1	180	0
364	18-39	M	White	Not Hispanic, Latino, or Spanish	Boosted Once	mRNA	mRNA	68	0	0	0	0	0	0	0	0	0	0	0	0	1	0	1	367	0
365	80+	M	White	Not Hispanic, Latino, or Spanish	Boosted Once	mRNA	mRNA	91	1	0	0	0	1	0	0	1	0	1	1	0	0	0	3+	368	0
366	60-79	M	White	Not Hispanic, Latino, or Spanish	Boosted Once	mRNA	mRNA	97	0	0	0	1	0	0	0	0	0	1	0	0	1	1	3+	364	0
367	60-79	F	White	Not Hispanic, Latino, or Spanish	Boosted Once	mRNA	mRNA	55	0	0	0	0	0	0	0	0	0	1	0	0	0	1	2	182	0
368	60-79	M	White	Not Hispanic, Latino, or Spanish	Boosted Once	mRNA	mRNA	66	0	0	0	0	0	0	0	0	0	0	1	0	0	0	1	368	0
369	60-79	F	Asian	Not Hispanic, Latino, or Spanish	Boosted Once	mRNA	mRNA	32	0	0	0	1	0	0	0	1	0	1	0	0	0	0	3+	310	0
370	40-59	F	Other	Hispanic, Latino, or Spanish	Boosted Once	mRNA	mRNA	43	0	0	0	0	0	0	0	0	0	0	0	0	0	1	1	182	0
371	80+	F	White	Not Hispanic, Latino, or Spanish	Boosted Once	mRNA	mRNA	107	0	0	0	0	0	0	0	0	0	1	0	0	0	0	2	111	0
372	60-79	M	White	Not Hispanic, Latino, or Spanish	Boosted Once	mRNA	mRNA	84	0	0	0	0	0	0	0	1	0	1	0	0	1	0	3+	367	0
373	60-79	F	White	Not Hispanic, Latino, or Spanish	Boosted Once	mRNA	mRNA	26	0	0	0	0	0	0	0	1	0	1	1	0	0	0	3+	231	0
374	40-59	F	White	Not Hispanic, Latino, or Spanish	Boosted Once	mRNA	mRNA	79	0	0	0	0	0	0	0	1	0	0	0	0	0	0	1	121	0
375	80+	F	White	Not Hispanic, Latino, or Spanish	Boosted Once	mRNA	mRNA	115	0	0	0	0	1	0	1	0	1	1	1	1	0	0	3+	96	0
376	40-59	F	White	Not Hispanic, Latino, or Spanish	Boosted Once	mRNA	mRNA	61	0	0	0	0	0	0	0	0	0	0	0	0	0	0	1	366	0
377	60-79	F	White	Not Hispanic, Latino, or Spanish	Boosted Once	mRNA	mRNA	69	0	0	0	0	0	0	0	1	0	1	0	0	0	1	3+	114	0
378	60-79	F	White	Not Hispanic, Latino, or Spanish	Boosted Once	mRNA	mRNA	95	0	0	0	0	0	0	0	0	0	0	0	0	0	0	0	134	0
379	40-59	M	Other	Not Hispanic, Latino, or Spanish	Boosted Once	mRNA	mRNA	27	0	0	1	0	0	0	0	0	0	0	0	0	0	0	1	184	0
380	60-79	M	Asian	Not Hispanic, Latino, or Spanish	Boosted Once	mRNA	mRNA	46	1	0	0	0	0	0	0	0	0	1	1	0	0	0	3+	113	0
381	60-79	F	White	Not Hispanic, Latino, or Spanish	Boosted Once	mRNA	mRNA	107	0	0	0	0	0	0	0	0	0	0	1	0	0	0	1	358	0
382	60-79	F	White	Not Hispanic, Latino, or Spanish	Boosted Once	mRNA	mRNA	52	0	0	0	0	0	0	0	0	0	1	1	0	0	1	3+	276	0
383	60-79	F	White	Not Hispanic, Latino, or Spanish	Boosted Once	mRNA	mRNA	43	0	0	0	0	1	0	0	0	0	0	0	0	0	0	1	180	0
384	40-59	F	White	Not Hispanic, Latino, or Spanish	Boosted Once	mRNA	mRNA	61	0	0	0	0	0	0	0	0	0	0	1	0	0	0	1	181	0
385	40-59	F	White	Not Hispanic, Latino, or Spanish	Boosted Once	mRNA	mRNA	93	0	0	0	0	0	0	0	0	0	0	0	0	0	0	0	279	0
386	40-59	F	Black or African American	Not Hispanic, Latino, or Spanish	Boosted Once	mRNA	mRNA	60	1	0	0	0	0	0	0	0	0	1	0	0	0	1	3+	368	0
387	80+	M	White	Not Hispanic, Latino, or Spanish	Boosted Once	mRNA	mRNA	99	0	0	0	0	0	0	0	0	0	1	0	0	0	0	2	366	0
388	40-59	M	White	Not Hispanic, Latino, or Spanish	Boosted Once	mRNA	mRNA	59	1	0	0	0	0	0	0	0	0	1	0	0	1	0	3+	95	0
389	60-79	M	White	Not Hispanic, Latino, or Spanish	Boosted Once	mRNA	mRNA	88	1	1	0	0	1	1	0	0	0	1	1	0	1	0	3+	368	0
390	40-59	F	White	Not Hispanic, Latino, or Spanish	Boosted Once	mRNA	mRNA	32	0	0	0	0	0	0	0	0	0	0	0	0	0	0	0	325	0
391	40-59	F	White	Not Hispanic, Latino, or Spanish	Boosted Once	Adenovirus vector	mRNA	45	0	0	0	0	0	0	0	0	0	0	0	0	0	1	1	346	0
392	40-59	F	White	Not Hispanic, Latino, or Spanish	Boosted Once	mRNA	mRNA	84	0	0	0	0	0	0	0	1	0	0	0	0	0	0	1	316	0
393	40-59	F	White	Not Hispanic, Latino, or Spanish	Boosted Once	mRNA	mRNA	58	0	0	0	0	0	0	0	0	0	0	0	0	1	0	1	119	0
394	40-59	F	Other	Not Hispanic, Latino, or Spanish	Boosted Once	mRNA	mRNA	39	0	0	0	0	0	0	0	0	0	1	0	0	1	1	3+	365	0
395	40-59	F	White	Hispanic, Latino, or Spanish	Boosted Once	mRNA	mRNA	24	0	0	0	0	0	0	0	0	0	1	0	0	0	1	2	229	0
396	40-59	F	White	Not Hispanic, Latino, or Spanish	Boosted Once	mRNA	mRNA	29	0	0	0	0	0	0	0	0	0	0	1	0	0	0	1	182	0
397	60-79	F	Black or African American	Not Hispanic, Latino, or Spanish	Boosted Once	mRNA	mRNA	56	0	0	0	0	0	0	0	0	0	1	0	0	0	1	3+	367	0
398	80+	M	Other	Not Hispanic, Latino, or Spanish	Boosted Once	mRNA	mRNA	61	1	0	0	0	1	0	0	0	0	1	0	0	0	0	3+	368	0
399	40-59	F	Other	Hispanic, Latino, or Spanish	Boosted Once	mRNA	mRNA	53	0	0	0	0	0	0	0	0	0	0	0	0	0	0	0	224	0
400	60-79	M	Black or African American	Not Hispanic, Latino, or Spanish	Boosted Once	mRNA	mRNA	82	0	0	0	0	0	0	0	0	0	1	0	0	1	1	3+	364	0
401	40-59	F	Other	Hispanic, Latino, or Spanish	Boosted Once	mRNA	mRNA	48	0	0	1	0	0	0	0	0	0	0	0	0	0	0	1	182	0
402	60-79	F	White	Not Hispanic, Latino, or Spanish	Boosted Once	mRNA	mRNA	85	0	0	0	0	0	0	0	0	0	0	0	0	0	0	1	276	0
403	80+	F	White	Not Hispanic, Latino, or Spanish	Boosted Once	mRNA	mRNA	46	1	0	0	0	0	0	0	0	0	1	0	0	1	0	3+	96	0
404	40-59	F	Asian	Not Hispanic, Latino, or Spanish	Boosted Once	mRNA	mRNA	58	0	0	0	0	0	0	0	0	0	0	0	0	0	0	1	368	0
405	18-39	F	White	Not Hispanic, Latino, or Spanish	Boosted Once	Adenovirus vector	mRNA	59	0	0	0	0	0	0	0	0	0	0	0	0	0	0	0	368	0
406	60-79	M	White	Not Hispanic, Latino, or Spanish	Boosted Once	mRNA	mRNA	112	0	0	0	0	1	0	0	0	0	1	0	0	0	0	2	91	0
407	40-59	F	White	Not Hispanic, Latino, or Spanish	Boosted Once	mRNA	mRNA	58	0	0	0	0	0	0	0	1	0	0	0	0	0	1	2	366	0
408	80+	M	White	Not Hispanic, Latino, or Spanish	Boosted Once	mRNA	mRNA	89	0	0	0	0	0	0	0	0	0	1	0	0	0	0	2	327	0
409	40-59	F	White	Not Hispanic, Latino, or Spanish	Boosted Once	mRNA	mRNA	26	0	0	0	0	0	0	0	0	0	0	0	0	0	0	0	239	0
410	40-59	F	White	Not Hispanic, Latino, or Spanish	Boosted Once	mRNA	mRNA	67	0	0	0	0	0	0	0	1	0	1	0	0	0	0	2	162	0
411	80+	M	White	Not Hispanic, Latino, or Spanish	Boosted Once	mRNA	mRNA	100	1	0	0	0	0	0	0	0	0	1	0	0	0	0	3+	165	1
412	80+	F	White	Not Hispanic, Latino, or Spanish	Boosted Once	mRNA	mRNA	105	0	0	0	0	0	0	0	0	0	1	0	0	0	0	2	337	0
413	40-59	F	White	Not Hispanic, Latino, or Spanish	Boosted Once	mRNA	mRNA	33	0	0	0	0	0	0	0	0	0	0	0	0	0	0	0	180	0
414	80+	F	White	Not Hispanic, Latino, or Spanish	Boosted Once	mRNA	mRNA	83	0	0	0	0	0	0	0	0	0	0	0	0	0	0	1	365	0
415	40-59	F	Asian	Hispanic, Latino, or Spanish	Boosted Once	mRNA	mRNA	32	0	0	0	0	1	0	0	1	0	1	0	0	1	0	3+	364	0
416	60-79	F	White	Not Hispanic, Latino, or Spanish	Boosted Once	mRNA	mRNA	63	1	0	0	0	1	0	0	0	0	1	0	0	0	0	3+	364	0
417	18-39	M	White	Not Hispanic, Latino, or Spanish	Boosted Once	mRNA	mRNA	65	0	0	0	0	0	0	0	0	0	0	0	0	0	0	1	365	0
418	40-59	F	White	Not Hispanic, Latino, or Spanish	Boosted Once	mRNA	mRNA	18	0	0	0	0	0	0	0	0	0	0	1	0	0	0	1	368	0
419	60-79	F	White	Not Hispanic, Latino, or Spanish	Boosted Once	mRNA	mRNA	72	0	0	0	0	0	0	0	0	0	1	0	0	0	0	1	364	0
420	40-59	F	White	Not Hispanic, Latino, or Spanish	Boosted Once	mRNA	mRNA	54	0	0	1	0	0	0	0	1	0	0	1	1	0	0	3+	368	0
421	60-79	F	White	Not Hispanic, Latino, or Spanish	Boosted Once	mRNA	mRNA	97	0	0	0	0	0	0	0	0	0	0	0	0	0	0	1	94	0
422	40-59	F	White	Not Hispanic, Latino, or Spanish	Boosted Once	mRNA	mRNA	41	0	0	0	0	0	0	0	1	0	0	0	0	0	0	1	365	0
423	60-79	F	White	Not Hispanic, Latino, or Spanish	Boosted Once	mRNA	mRNA	50	0	0	0	0	0	0	0	0	0	0	0	0	1	0	1	132	0
424	60-79	M	White	Not Hispanic, Latino, or Spanish	Boosted Once	mRNA	mRNA	71	0	0	0	0	0	0	0	0	0	1	0	0	0	0	2	94	0
425	40-59	F	White	Not Hispanic, Latino, or Spanish	Boosted Once	mRNA	mRNA	99	0	0	0	0	0	0	0	1	0	1	0	0	1	0	3+	126	0
426	40-59	F	White	Not Hispanic, Latino, or Spanish	Boosted Once	mRNA	mRNA	30	0	0	0	0	0	0	0	0	0	0	1	0	0	0	2	367	0
427	40-59	M	White	Not Hispanic, Latino, or Spanish	Boosted Once	Adenovirus vector	mRNA	70	0	0	1	0	0	0	0	0	0	0	0	0	0	0	1	95	0
428	60-79	M	White	Not Hispanic, Latino, or Spanish	Boosted Once	mRNA	mRNA	49	0	0	0	0	0	0	0	0	0	1	1	0	1	0	3+	90	0
429	40-59	F	White	Not Hispanic, Latino, or Spanish	Boosted Once	mRNA	mRNA	20	0	0	0	0	0	0	0	0	0	0	0	0	0	0	0	180	0
430	40-59	F	White	Not Hispanic, Latino, or Spanish	Boosted Once	mRNA	mRNA	63	0	0	0	1	0	0	0	0	0	0	0	0	0	0	2	368	0
431	40-59	F	White	Not Hispanic, Latino, or Spanish	Boosted Once	mRNA	mRNA	41	0	0	0	0	0	0	0	0	0	0	1	0	0	0	1	364	0
432	40-59	M	White	Not Hispanic, Latino, or Spanish	Boosted Once	mRNA	mRNA	40	0	0	0	0	0	0	0	0	0	0	0	0	0	0	1	249	0
433	40-59	M	White	Not Hispanic, Latino, or Spanish	Boosted Once	mRNA	mRNA	39	0	0	0	0	0	0	0	0	0	0	0	0	1	0	1	367	0
434	40-59	F	White	Not Hispanic, Latino, or Spanish	Boosted Once	mRNA	mRNA	54	0	0	0	0	0	0	0	0	0	0	0	0	0	0	0	368	0
435	60-79	F	Black or African American	Not Hispanic, Latino, or Spanish	Boosted Once	mRNA	mRNA	31	0	0	0	1	0	0	0	0	0	1	0	0	1	1	3+	367	0
436	60-79	M	Black or African American	Not Hispanic, Latino, or Spanish	Boosted Once	mRNA	mRNA	69	1	0	0	0	1	0	0	0	0	1	1	0	0	0	3+	90	0
437	40-59	F	Other	Not Hispanic, Latino, or Spanish	Boosted Once	mRNA	mRNA	43	0	0	0	0	0	0	0	1	0	1	0	0	0	1	3+	183	0
438	40-59	F	Other	Not Hispanic, Latino, or Spanish	Boosted Once	mRNA	mRNA	28	0	0	0	0	0	0	0	0	0	0	0	0	0	0	0	294	0
439	40-59	F	White	Not Hispanic, Latino, or Spanish	Boosted Once	mRNA	mRNA	28	0	0	0	0	0	0	0	0	0	0	0	0	0	0	0	368	0
440	40-59	M	White	Not Hispanic, Latino, or Spanish	Boosted Once	mRNA	mRNA	40	0	0	0	0	0	0	0	0	0	0	0	0	0	1	1	173	0
441	40-59	F	White	Not Hispanic, Latino, or Spanish	Boosted Once	mRNA	mRNA	114	0	0	0	0	0	0	0	0	0	0	0	0	1	0	1	200	0
442	60-79	M	White	Not Hispanic, Latino, or Spanish	Boosted Once	mRNA	mRNA	60	0	0	0	1	1	0	0	1	0	1	0	0	0	1	3+	133	0
443	60-79	M	White	Not Hispanic, Latino, or Spanish	Boosted 2+ Times	mRNA	mRNA	21	0	0	0	0	0	0	0	0	0	0	0	0	0	0	0	367	0
444	40-59	M	White	Not Hispanic, Latino, or Spanish	Boosted Once	mRNA	mRNA	50	0	0	0	0	0	0	0	0	0	0	0	0	0	0	1	134	0
445	40-59	F	White	Not Hispanic, Latino, or Spanish	Boosted Once	mRNA	mRNA	67	0	0	0	0	0	0	0	0	0	0	0	0	0	0	0	192	0
446	40-59	M	White	Not Hispanic, Latino, or Spanish	Boosted Once	mRNA	mRNA	24	0	0	0	0	0	0	0	0	0	0	0	0	0	0	0	297	0
447	40-59	M	White	Not Hispanic, Latino, or Spanish	Boosted Once	mRNA	mRNA	96	0	0	0	0	0	0	0	0	0	0	0	0	0	0	1	367	0
448	60-79	M	White	Not Hispanic, Latino, or Spanish	Boosted Once	mRNA	mRNA	69	0	0	0	0	0	0	0	0	0	1	0	0	0	0	2	125	0
449	40-59	F	White	Not Hispanic, Latino, or Spanish	Boosted Once	mRNA	mRNA	57	0	0	1	0	0	0	0	1	0	0	0	0	0	0	2	120	0
450	40-59	F	White	Not Hispanic, Latino, or Spanish	Boosted Once	mRNA	mRNA	37	0	0	0	0	0	0	0	0	0	1	0	0	0	0	1	367	0
451	40-59	F	White	Not Hispanic, Latino, or Spanish	Boosted Once	mRNA	mRNA	75	0	0	0	0	1	0	0	0	0	1	0	0	0	1	3+	364	0
452	40-59	F	White	Not Hispanic, Latino, or Spanish	Boosted Once	mRNA	mRNA	47	0	0	0	1	0	0	0	0	0	0	0	0	0	0	1	9	1
453	40-59	F	White	Not Hispanic, Latino, or Spanish	Boosted Once	mRNA	mRNA	80	0	0	0	0	0	0	0	0	0	0	1	0	0	0	2	365	0
454	40-59	M	White	Not Hispanic, Latino, or Spanish	Boosted Once	mRNA	mRNA	24	0	0	0	0	0	0	0	0	0	0	0	0	0	0	1	366	0
455	40-59	F	White	Not Hispanic, Latino, or Spanish	Boosted Once	mRNA	mRNA	96	0	0	1	0	0	0	0	0	0	0	0	0	0	0	2	366	0
456	40-59	F	White	Not Hispanic, Latino, or Spanish	Boosted Once	mRNA	mRNA	46	0	0	0	0	0	0	0	0	0	0	0	0	0	0	0	366	0
457	40-59	F	White	Not Hispanic, Latino, or Spanish	Boosted Once	mRNA	mRNA	94	0	0	0	0	0	0	0	0	0	0	1	0	0	0	1	135	0
458	40-59	F	White	Not Hispanic, Latino, or Spanish	Boosted Once	mRNA	mRNA	27	0	0	0	0	0	0	0	0	0	0	1	0	0	0	1	183	0
459	40-59	F	White	Not Hispanic, Latino, or Spanish	Boosted Once	mRNA	mRNA	65	1	0	0	0	0	0	0	0	0	1	0	0	0	1	3+	367	0
460	18-39	F	White	Not Hispanic, Latino, or Spanish	Boosted Once	mRNA	mRNA	122	0	0	0	0	0	0	0	0	0	0	0	0	1	0	1	204	0
461	40-59	F	White	Not Hispanic, Latino, or Spanish	Boosted Once	mRNA	mRNA	57	0	0	0	0	0	0	0	0	0	0	0	0	0	0	0	212	0
462	60-79	M	White	Not Hispanic, Latino, or Spanish	Boosted Once	mRNA	mRNA	70	0	0	0	0	1	0	0	0	0	1	0	0	1	1	3+	364	0
463	40-59	F	White	Not Hispanic, Latino, or Spanish	Boosted Once	mRNA	mRNA	69	0	0	0	0	0	0	0	0	0	1	0	0	0	1	3+	364	0
464	40-59	F	White	Not Hispanic, Latino, or Spanish	Boosted Once	mRNA	mRNA	66	0	0	0	0	0	0	0	1	0	0	1	0	0	0	2	344	0
465	40-59	M	Other	Hispanic, Latino, or Spanish	Boosted Once	mRNA	mRNA	25	1	0	0	0	0	0	0	0	0	1	1	0	0	1	3+	364	0
466	40-59	F	White	Not Hispanic, Latino, or Spanish	Boosted Once	mRNA	mRNA	58	0	0	0	0	0	0	0	0	0	0	0	0	0	0	0	205	0
467	60-79	M	White	Not Hispanic, Latino, or Spanish	Boosted Once	Adenovirus vector	mRNA	66	0	0	0	0	0	0	0	0	0	1	0	0	0	0	2	364	0
468	60-79	F	Black or African American	Not Hispanic, Latino, or Spanish	Boosted Once	mRNA	mRNA	112	0	0	0	0	0	0	0	0	0	1	0	0	0	0	2	368	0
469	40-59	M	White	Not Hispanic, Latino, or Spanish	Boosted Once	mRNA	mRNA	30	0	0	0	0	0	0	0	0	0	0	0	0	1	0	1	97	0
470	40-59	F	White	Not Hispanic, Latino, or Spanish	Boosted Once	mRNA	mRNA	65	0	0	0	0	0	0	0	0	0	0	0	0	0	0	0	367	0
471	80+	F	White	Not Hispanic, Latino, or Spanish	Boosted Once	mRNA	mRNA	63	0	0	0	0	0	0	0	0	0	1	1	0	1	0	3+	131	0
472	60-79	F	White	Not Hispanic, Latino, or Spanish	Boosted Once	mRNA	mRNA	93	1	0	0	0	0	0	0	0	0	1	0	0	1	1	3+	368	0
473	40-59	F	White	Not Hispanic, Latino, or Spanish	Boosted Once	mRNA	mRNA	91	0	0	0	0	0	0	0	1	0	1	1	0	0	1	3+	114	0
474	40-59	M	White	Not Hispanic, Latino, or Spanish	Boosted Once	mRNA	mRNA	96	1	0	0	0	0	0	0	0	0	1	0	0	0	1	3+	351	0
475	40-59	F	White	Not Hispanic, Latino, or Spanish	Boosted Once	mRNA	mRNA	45	0	0	0	0	0	0	0	1	0	0	0	0	0	0	1	368	0
476	60-79	F	White	Not Hispanic, Latino, or Spanish	Boosted Once	mRNA	mRNA	131	0	0	0	0	0	0	0	0	0	0	0	0	0	0	0	364	0
477	60-79	F	White	Not Hispanic, Latino, or Spanish	Boosted Once	mRNA	mRNA	93	0	0	0	0	0	0	0	0	0	1	0	0	0	0	1	367	0
478	60-79	M	Black or African American	Not Hispanic, Latino, or Spanish	Boosted Once	mRNA	mRNA	54	1	0	0	0	1	0	0	0	0	1	0	0	0	0	3+	366	0
479	40-59	F	White	Not Hispanic, Latino, or Spanish	Boosted Once	mRNA	mRNA	55	0	0	0	0	0	0	0	0	0	0	1	0	0	0	1	136	0
480	40-59	F	Black or African American	Not Hispanic, Latino, or Spanish	Boosted Once	mRNA	mRNA	97	0	0	0	0	0	0	0	1	0	0	0	0	0	0	1	365	0
481	40-59	F	White	Not Hispanic, Latino, or Spanish	Boosted Once	mRNA	mRNA	52	0	0	0	0	0	0	0	1	0	0	0	0	0	0	1	368	0
482	60-79	M	White	Not Hispanic, Latino, or Spanish	Boosted Once	mRNA	mRNA	67	0	0	0	0	0	0	0	0	0	0	0	0	0	0	1	140	0
483	80+	F	White	Not Hispanic, Latino, or Spanish	Boosted Once	mRNA	mRNA	96	0	0	0	0	0	0	0	0	0	1	0	0	1	0	2	201	0
484	60-79	M	White	Not Hispanic, Latino, or Spanish	Boosted Once	mRNA	mRNA	47	0	0	0	0	1	0	0	0	0	1	0	0	0	1	3+	365	0
485	40-59	M	White	Not Hispanic, Latino, or Spanish	Boosted Once	Adenovirus vector	mRNA	20	0	0	0	0	0	0	0	0	0	0	0	0	0	1	1	123	0
486	60-79	F	White	Not Hispanic, Latino, or Spanish	Boosted Once	mRNA	mRNA	91	0	0	0	0	0	0	0	0	0	1	0	0	0	1	2	358	0
487	40-59	F	White	Not Hispanic, Latino, or Spanish	Boosted Once	mRNA	mRNA	59	0	0	0	0	0	0	0	0	0	0	0	0	0	0	0	158	0
488	40-59	M	White	Not Hispanic, Latino, or Spanish	Boosted Once	mRNA	mRNA	43	1	0	0	0	0	0	0	0	0	0	0	0	1	0	2	180	0
489	40-59	F	White	Not Hispanic, Latino, or Spanish	Boosted Once	mRNA	mRNA	66	0	0	0	0	0	0	0	1	0	0	0	0	0	0	1	118	0
490	60-79	F	White	Not Hispanic, Latino, or Spanish	Boosted Once	mRNA	mRNA	33	0	0	0	0	0	0	0	1	0	1	0	0	0	0	3+	103	0
491	60-79	M	White	Not Hispanic, Latino, or Spanish	Boosted Once	mRNA	mRNA	104	1	0	0	0	1	0	0	0	0	1	1	0	0	0	3+	48	0
492	60-79	F	White	Not Hispanic, Latino, or Spanish	Boosted Once	mRNA	mRNA	94	0	0	0	0	0	0	0	0	0	0	1	0	0	0	1	94	0
493	60-79	M	White	Not Hispanic, Latino, or Spanish	Boosted Once	mRNA	mRNA	37	0	0	0	0	0	0	0	0	0	0	0	0	0	0	1	105	0
494	60-79	M	White	Not Hispanic, Latino, or Spanish	Boosted Once	mRNA	mRNA	85	0	0	1	0	1	0	0	0	0	0	0	0	0	0	2	366	0
495	60-79	F	White	Not Hispanic, Latino, or Spanish	Boosted Once	mRNA	mRNA	20	0	0	0	0	0	0	0	1	0	0	0	0	1	0	2	364	0
496	60-79	M	White	Not Hispanic, Latino, or Spanish	Boosted Once	mRNA	mRNA	87	0	0	1	0	0	0	0	0	0	1	1	0	0	0	3+	262	0
497	40-59	F	White	Not Hispanic, Latino, or Spanish	Boosted Once	mRNA	mRNA	136	0	0	0	0	1	0	1	1	0	0	1	1	0	1	3+	180	0
498	60-79	M	White	Not Hispanic, Latino, or Spanish	Boosted Once	mRNA	mRNA	130	0	0	0	0	1	0	0	0	0	1	0	0	0	0	2	111	0
499	60-79	F	Black or African American	Not Hispanic, Latino, or Spanish	Boosted Once	mRNA	mRNA	83	0	0	0	0	0	0	0	0	0	1	0	0	0	0	1	134	1
500	60-79	F	White	Not Hispanic, Latino, or Spanish	Boosted Once	mRNA	mRNA	94	1	0	0	0	0	0	0	0	0	0	0	0	0	0	2	88	0
501	60-79	F	White	Not Hispanic, Latino, or Spanish	Boosted Once	mRNA	mRNA	134	0	0	0	0	0	0	0	0	0	1	0	0	0	1	3+	365	0
502	40-59	M	White	Not Hispanic, Latino, or Spanish	Boosted Once	mRNA	mRNA	26	0	0	0	0	0	0	0	0	0	0	1	0	0	1	2	364	0
503	60-79	M	White	Not Hispanic, Latino, or Spanish	Boosted Once	mRNA	mRNA	132	0	0	0	0	0	0	0	0	0	1	0	0	0	1	3+	364	0
504	60-79	M	White	Not Hispanic, Latino, or Spanish	Boosted Once	mRNA	mRNA	56	0	0	0	0	0	0	0	0	0	1	0	0	0	1	2	226	0
505	60-79	M	White	Not Hispanic, Latino, or Spanish	Boosted Once	mRNA	mRNA	84	0	0	0	0	0	0	0	0	0	0	0	0	1	0	2	145	1
506	60-79	F	White	Not Hispanic, Latino, or Spanish	Boosted Once	mRNA	mRNA	90	0	0	0	0	0	0	0	0	0	1	1	0	0	1	3+	366	0
507	60-79	F	White	Not Hispanic, Latino, or Spanish	Boosted Once	mRNA	mRNA	74	0	0	1	0	0	0	0	0	0	0	1	1	1	0	3+	365	0
508	40-59	F	White	Not Hispanic, Latino, or Spanish	Boosted Once	mRNA	mRNA	41	0	0	0	0	0	0	0	0	0	1	0	0	0	0	1	364	0
509	60-79	F	White	Not Hispanic, Latino, or Spanish	Boosted Once	mRNA	mRNA	141	1	1	1	0	1	1	0	0	0	1	1	1	1	0	3+	79	0
510	80+	F	White	Not Hispanic, Latino, or Spanish	Boosted Once	mRNA	mRNA	67	0	0	0	0	0	0	0	1	1	1	1	0	0	1	3+	278	1
511	60-79	F	White	Not Hispanic, Latino, or Spanish	Boosted Once	mRNA	mRNA	73	0	0	0	0	0	0	0	0	0	0	0	0	0	0	0	103	0
512	60-79	F	White	Not Hispanic, Latino, or Spanish	Boosted Once	mRNA	mRNA	53	0	0	0	0	0	0	0	0	0	1	0	0	0	0	2	143	0
513	60-79	F	White	Not Hispanic, Latino, or Spanish	Boosted Once	mRNA	mRNA	70	0	0	0	0	0	0	0	0	0	1	1	0	0	1	3+	205	0
514	60-79	F	White	Not Hispanic, Latino, or Spanish	Boosted Once	mRNA	mRNA	85	0	0	0	0	0	0	0	0	0	0	0	0	0	0	1	98	0
515	40-59	F	White	Not Hispanic, Latino, or Spanish	Boosted 2+ Times	mRNA	mRNA	26	0	0	0	0	0	0	0	0	0	0	0	0	0	0	0	367	0
516	80+	F	White	Not Hispanic, Latino, or Spanish	Boosted Once	mRNA	mRNA	88	0	0	0	0	0	0	0	0	1	1	1	0	0	1	3+	364	0
517	40-59	F	White	Not Hispanic, Latino, or Spanish	Boosted Once	mRNA	mRNA	37	0	0	0	0	0	0	0	1	0	0	1	0	1	1	3+	366	0
518	40-59	F	White	Not Hispanic, Latino, or Spanish	Boosted Once	mRNA	mRNA	66	0	0	0	0	0	0	0	0	0	1	0	0	1	0	2	152	0
519	60-79	M	White	Not Hispanic, Latino, or Spanish	Boosted Once	mRNA	mRNA	72	0	0	0	0	1	0	0	0	0	1	0	0	0	1	3+	89	0
520	60-79	M	White	Not Hispanic, Latino, or Spanish	Boosted Once	mRNA	mRNA	93	0	0	0	0	0	0	0	0	1	0	0	0	0	0	2	253	0
521	40-59	F	White	Not Hispanic, Latino, or Spanish	Boosted Once	mRNA	mRNA	57	0	0	0	0	0	0	0	1	0	0	0	0	0	1	2	368	0
522	40-59	F	White	Not Hispanic, Latino, or Spanish	Boosted Once	mRNA	mRNA	40	0	0	0	0	0	0	0	1	0	0	0	0	0	0	2	159	0
523	60-79	M	White	Not Hispanic, Latino, or Spanish	Boosted Once	mRNA	mRNA	61	0	0	0	0	0	0	0	0	0	1	0	0	0	0	2	99	0
524	40-59	F	White	Not Hispanic, Latino, or Spanish	Boosted Once	mRNA	mRNA	64	0	0	0	0	0	0	0	0	0	0	1	0	0	0	1	181	0
525	60-79	M	White	Hispanic, Latino, or Spanish	Boosted Once	mRNA	mRNA	95	1	0	0	0	0	0	0	1	0	0	0	0	0	0	2	182	0
526	40-59	F	White	Not Hispanic, Latino, or Spanish	Boosted Once	mRNA	mRNA	50	0	0	0	0	0	0	0	0	0	1	0	0	0	1	2	115	0
527	40-59	F	White	Not Hispanic, Latino, or Spanish	Boosted Once	mRNA	mRNA	66	0	0	0	0	0	0	0	0	0	0	0	0	0	1	1	182	0
528	60-79	F	White	Not Hispanic, Latino, or Spanish	Boosted Once	mRNA	mRNA	45	0	0	0	0	0	0	0	0	0	0	0	0	0	0	1	364	0
529	40-59	F	White	Not Hispanic, Latino, or Spanish	Boosted Once	mRNA	mRNA	53	0	0	0	0	0	0	0	0	1	0	0	0	1	1	3+	366	0
530	40-59	F	White	Not Hispanic, Latino, or Spanish	Boosted Once	mRNA	mRNA	110	0	0	0	0	0	0	0	0	0	0	1	0	0	0	1	364	0
531	40-59	F	White	Not Hispanic, Latino, or Spanish	Boosted Once	mRNA	mRNA	17	1	0	0	0	0	0	0	1	0	1	0	0	0	1	3+	232	0
532	40-59	M	White	Not Hispanic, Latino, or Spanish	Boosted Once	mRNA	mRNA	35	0	0	0	0	0	0	0	0	0	1	0	0	0	0	1	367	0
533	60-79	M	White	Not Hispanic, Latino, or Spanish	Boosted Once	mRNA	mRNA	100	0	0	0	0	0	0	0	0	0	1	1	0	0	0	3+	238	0
534	18-39	F	White	Not Hispanic, Latino, or Spanish	Boosted Once	mRNA	mRNA	119	0	0	1	0	0	0	0	0	0	1	0	0	1	0	3+	368	0
535	40-59	F	White	Not Hispanic, Latino, or Spanish	Boosted Once	mRNA	mRNA	15	0	0	0	0	0	0	0	1	0	0	0	0	0	0	1	180	0
536	80+	F	White	Not Hispanic, Latino, or Spanish	Boosted Once	mRNA	mRNA	74	0	0	0	0	0	0	0	0	0	0	0	0	0	1	2	365	0
537	40-59	F	White	Not Hispanic, Latino, or Spanish	Boosted Once	mRNA	mRNA	43	0	0	0	0	0	0	0	0	0	0	1	0	0	1	2	296	0
538	40-59	F	White	Not Hispanic, Latino, or Spanish	Boosted Once	mRNA	mRNA	35	0	0	0	0	0	0	0	0	0	0	0	0	0	0	0	367	0
539	60-79	M	White	Not Hispanic, Latino, or Spanish	Boosted 2+ Times	mRNA	mRNA	22	0	0	0	0	1	0	0	1	0	0	0	0	0	0	3+	366	0
540	60-79	F	White	Not Hispanic, Latino, or Spanish	Boosted Once	mRNA	mRNA	141	1	0	0	0	1	0	0	0	0	1	0	0	0	0	3+	95	0
541	40-59	M	White	Not Hispanic, Latino, or Spanish	Boosted Once	mRNA	mRNA	47	0	0	0	1	0	0	0	0	0	0	1	0	0	0	2	169	1
542	40-59	M	White	Not Hispanic, Latino, or Spanish	Boosted Once	mRNA	mRNA	134	0	1	0	0	1	0	0	0	0	1	1	0	0	0	3+	364	0
543	40-59	M	White	Not Hispanic, Latino, or Spanish	Boosted Once	mRNA	mRNA	42	0	0	0	0	1	1	0	0	0	1	0	0	0	0	2	364	0
544	60-79	M	White	Not Hispanic, Latino, or Spanish	Boosted Once	mRNA	mRNA	68	0	0	1	1	1	0	0	0	0	1	1	0	0	1	3+	365	0
545	60-79	F	White	Not Hispanic, Latino, or Spanish	Boosted Once	mRNA	mRNA	48	0	0	0	0	0	0	0	0	0	1	1	0	0	1	3+	364	0
546	60-79	F	White	Not Hispanic, Latino, or Spanish	Boosted Once	mRNA	mRNA	69	0	0	0	0	0	0	0	1	0	1	0	0	1	0	3+	367	0
547	60-79	M	White	Not Hispanic, Latino, or Spanish	Boosted Once	mRNA	mRNA	135	0	0	0	0	0	0	0	0	0	0	1	0	0	1	2	219	0
548	40-59	M	White	Not Hispanic, Latino, or Spanish	Boosted Once	mRNA	mRNA	29	0	0	0	0	0	0	0	0	0	0	0	0	0	0	1	364	0
549	40-59	F	White	Not Hispanic, Latino, or Spanish	Boosted Once	mRNA	mRNA	26	0	0	0	0	0	0	0	0	0	0	1	0	0	0	1	201	0
550	60-79	M	White	Not Hispanic, Latino, or Spanish	Boosted Once	mRNA	mRNA	39	0	0	0	0	0	0	0	0	0	1	0	0	0	0	1	144	0
551	60-79	F	White	Not Hispanic, Latino, or Spanish	Boosted Once	mRNA	mRNA	126	0	0	0	0	0	0	0	0	0	1	0	0	0	0	2	322	0
552	40-59	F	Other	Hispanic, Latino, or Spanish	Boosted Once	mRNA	mRNA	49	1	0	0	0	0	0	0	1	0	1	1	0	0	1	3+	366	0
553	40-59	F	White	Not Hispanic, Latino, or Spanish	Boosted Once	mRNA	mRNA	42	0	0	0	0	0	0	0	0	0	0	0	0	1	0	1	195	0
554	60-79	M	White	Not Hispanic, Latino, or Spanish	Boosted Once	mRNA	mRNA	66	0	0	0	0	1	0	0	1	0	1	0	0	0	1	3+	147	0
555	40-59	M	White	Not Hispanic, Latino, or Spanish	Boosted Once	mRNA	mRNA	50	0	0	0	0	0	0	0	0	0	0	0	0	0	1	2	182	0
556	40-59	M	White	Not Hispanic, Latino, or Spanish	Boosted Once	mRNA	mRNA	124	0	0	0	0	1	1	0	0	0	1	0	0	0	0	2	368	0
557	60-79	F	White	Not Hispanic, Latino, or Spanish	Boosted Once	mRNA	mRNA	92	0	0	0	0	0	0	0	0	1	0	1	0	0	1	3+	368	0
558	40-59	F	White	Not Hispanic, Latino, or Spanish	Boosted Once	mRNA	mRNA	50	0	0	0	0	0	0	0	0	0	0	0	0	0	0	0	310	0
559	60-79	F	White	Not Hispanic, Latino, or Spanish	Boosted Once	mRNA	mRNA	77	0	0	0	0	0	0	0	1	0	0	0	0	1	1	3+	364	0
560	60-79	F	White	Not Hispanic, Latino, or Spanish	Boosted Once	mRNA	mRNA	111	1	0	0	0	0	0	0	1	0	1	1	0	0	1	3+	366	0
561	40-59	F	Other	Not Hispanic, Latino, or Spanish	Boosted Once	mRNA	mRNA	45	0	0	1	0	0	0	0	0	0	0	0	0	1	0	3+	368	0
562	40-59	F	Asian	Not Hispanic, Latino, or Spanish	Boosted Once	mRNA	mRNA	65	1	0	1	0	0	0	0	0	0	0	0	0	0	1	3+	132	1
563	40-59	F	Black or African American	Not Hispanic, Latino, or Spanish	Boosted Once	mRNA	mRNA	49	0	0	0	0	0	0	0	0	0	0	0	0	0	1	1	120	0
564	60-79	F	Black or African American	Not Hispanic, Latino, or Spanish	Boosted Once	mRNA	mRNA	50	1	0	0	0	0	0	0	0	0	1	1	0	0	1	3+	368	0
565	40-59	F	White	Not Hispanic, Latino, or Spanish	Boosted Once	mRNA	mRNA	64	0	0	0	0	0	0	0	0	0	0	0	0	0	0	0	365	0
566	60-79	F	Black or African American	Not Hispanic, Latino, or Spanish	Boosted Once	mRNA	mRNA	59	1	0	0	0	0	0	0	0	1	1	1	0	0	0	3+	253	0
567	40-59	F	White	Not Hispanic, Latino, or Spanish	Boosted Once	mRNA	mRNA	118	0	0	0	0	0	0	0	0	0	0	0	0	0	1	1	366	0
568	60-79	F	White	Not Hispanic, Latino, or Spanish	Boosted Once	mRNA	mRNA	276	0	0	0	0	0	0	0	0	0	1	1	0	0	0	2	366	0
569	60-79	F	White	Not Hispanic, Latino, or Spanish	Boosted Once	mRNA	mRNA	94	0	0	0	0	0	0	0	0	0	1	0	0	0	1	3+	365	0
570	60-79	F	White	Not Hispanic, Latino, or Spanish	Boosted Once	mRNA	mRNA	60	0	0	0	0	0	0	0	0	0	0	1	0	0	0	1	153	0
571	40-59	F	White	Not Hispanic, Latino, or Spanish	Boosted Once	mRNA	mRNA	29	1	0	0	0	0	0	0	0	0	1	0	0	0	0	2	306	0
572	40-59	F	White	Not Hispanic, Latino, or Spanish	Boosted Once	mRNA	mRNA	48	0	0	0	0	0	0	0	0	0	0	0	0	0	0	0	206	1
573	60-79	M	White	Not Hispanic, Latino, or Spanish	Boosted Once	mRNA	mRNA	81	0	0	0	0	0	0	0	0	0	1	0	0	0	0	1	227	0
574	40-59	F	White	Not Hispanic, Latino, or Spanish	Boosted Once	mRNA	mRNA	61	0	0	0	0	0	0	0	0	0	0	0	0	0	0	0	367	0
575	60-79	M	White	Not Hispanic, Latino, or Spanish	Boosted Once	mRNA	mRNA	67	0	0	0	0	1	0	0	0	0	1	0	0	1	0	3+	180	0
576	40-59	F	White	Not Hispanic, Latino, or Spanish	Boosted Once	Adenovirus vector	mRNA	54	0	0	0	0	0	0	0	0	0	0	0	0	1	0	2	128	0
577	40-59	F	White	Not Hispanic, Latino, or Spanish	Boosted Once	mRNA	mRNA	57	0	0	0	0	0	0	0	0	0	0	0	0	1	0	1	364	0
578	40-59	M	White	Not Hispanic, Latino, or Spanish	Boosted Once	mRNA	mRNA	57	0	0	1	0	0	0	0	0	0	0	0	0	0	0	1	365	0
579	40-59	M	White	Not Hispanic, Latino, or Spanish	Boosted Once	mRNA	mRNA	51	0	0	0	0	0	0	0	0	0	1	0	0	0	0	1	104	0
580	40-59	M	White	Not Hispanic, Latino, or Spanish	Boosted Once	mRNA	mRNA	55	0	0	0	0	0	0	0	0	0	1	0	0	0	0	1	247	0
581	40-59	M	White	Not Hispanic, Latino, or Spanish	Boosted Once	mRNA	mRNA	68	0	0	0	0	0	0	0	0	0	0	0	0	0	0	0	89	0
582	40-59	F	White	Not Hispanic, Latino, or Spanish	Boosted Once	mRNA	mRNA	62	0	0	0	0	0	0	0	0	0	0	1	0	0	0	2	181	0
583	40-59	F	White	Not Hispanic, Latino, or Spanish	Boosted Once	mRNA	mRNA	42	0	0	0	0	0	0	0	0	0	0	0	0	0	0	0	367	0
584	60-79	F	White	Not Hispanic, Latino, or Spanish	Boosted Once	mRNA	mRNA	27	0	0	1	0	0	0	0	0	0	0	0	0	0	0	2	368	0
585	80+	M	White	Not Hispanic, Latino, or Spanish	Boosted Once	mRNA	mRNA	73	0	0	0	0	0	0	0	0	1	1	0	0	0	0	3+	365	0
586	60-79	M	White	Not Hispanic, Latino, or Spanish	Boosted Once	mRNA	mRNA	84	0	0	1	1	0	0	0	0	0	1	1	0	0	1	3+	366	0
587	60-79	M	White	Not Hispanic, Latino, or Spanish	Boosted Once	mRNA	mRNA	129	0	0	0	0	0	0	0	0	0	1	0	0	0	0	2	194	0
588	40-59	M	White	Not Hispanic, Latino, or Spanish	Boosted Once	mRNA	mRNA	49	0	0	1	0	0	0	0	0	0	0	0	0	1	0	2	187	0
589	18-39	M	White	Not Hispanic, Latino, or Spanish	Boosted Once	mRNA	mRNA	21	0	0	1	0	0	0	0	0	0	0	0	0	0	0	2	364	0
590	40-59	M	White	Not Hispanic, Latino, or Spanish	Boosted Once	mRNA	mRNA	83	0	0	0	0	0	0	0	0	0	0	0	0	0	0	1	366	0
591	60-79	F	White	Not Hispanic, Latino, or Spanish	Boosted Once	mRNA	mRNA	70	0	0	0	0	0	0	0	0	0	0	1	0	0	0	2	367	0
592	60-79	F	White	Not Hispanic, Latino, or Spanish	Boosted Once	mRNA	mRNA	92	0	0	0	0	0	0	0	0	0	1	1	0	0	0	3+	364	0
593	40-59	F	White	Not Hispanic, Latino, or Spanish	Boosted Once	mRNA	mRNA	124	0	1	0	0	1	1	0	1	0	1	0	0	0	0	3+	364	0
594	18-39	F	White	Not Hispanic, Latino, or Spanish	Boosted Once	mRNA	mRNA	55	0	0	0	0	0	0	0	0	0	0	0	0	0	0	0	368	0
595	40-59	F	White	Not Hispanic, Latino, or Spanish	Boosted Once	mRNA	mRNA	134	0	0	0	0	0	0	0	0	0	1	0	0	1	0	2	366	0
596	40-59	F	White	Not Hispanic, Latino, or Spanish	Boosted Once	mRNA	mRNA	34	0	0	0	0	0	0	0	0	0	0	0	0	0	1	1	113	0
597	60-79	M	Black or African American	Not Hispanic, Latino, or Spanish	Boosted Once	mRNA	mRNA	88	1	0	0	0	1	0	0	1	0	1	0	0	0	1	3+	368	0
598	60-79	M	Other	Not Hispanic, Latino, or Spanish	Boosted Once	mRNA	mRNA	134	0	0	0	0	0	0	0	0	0	0	1	0	0	0	2	113	0
599	60-79	F	White	Not Hispanic, Latino, or Spanish	Boosted Once	mRNA	mRNA	85	0	0	0	0	0	0	0	0	0	0	0	0	0	0	0	366	0
600	18-39	M	White	Not Hispanic, Latino, or Spanish	Boosted Once	mRNA	mRNA	32	0	0	0	0	0	0	0	0	0	0	0	0	0	0	0	181	0
601	60-79	F	White	Not Hispanic, Latino, or Spanish	Boosted Once	mRNA	mRNA	85	0	0	0	0	0	0	0	0	0	1	0	0	0	0	2	93	0
602	60-79	F	White	Not Hispanic, Latino, or Spanish	Boosted Once	mRNA	mRNA	70	0	0	0	0	0	0	0	0	0	1	0	0	0	0	2	365	0
603	60-79	F	White	Not Hispanic, Latino, or Spanish	Boosted Once	mRNA	mRNA	93	0	0	0	0	0	0	0	0	0	1	0	0	0	0	1	253	0
604	60-79	F	White	Not Hispanic, Latino, or Spanish	Boosted Once	mRNA	mRNA	21	0	0	0	0	0	0	0	0	0	1	1	0	0	0	2	367	0
605	60-79	M	White	Not Hispanic, Latino, or Spanish	Boosted Once	mRNA	mRNA	54	0	0	0	0	0	0	0	0	0	0	0	0	0	1	1	183	0
606	60-79	M	White	Not Hispanic, Latino, or Spanish	Boosted Once	mRNA	mRNA	40	1	1	0	0	0	0	0	0	0	1	1	0	0	0	3+	234	0
607	60-79	F	White	Not Hispanic, Latino, or Spanish	Boosted Once	mRNA	mRNA	72	1	0	0	0	1	0	0	0	0	1	0	0	1	1	3+	366	0
608	40-59	F	White	Not Hispanic, Latino, or Spanish	Boosted Once	mRNA	mRNA	40	1	0	0	0	0	0	0	0	0	1	1	0	0	0	3+	367	0
609	40-59	F	White	Not Hispanic, Latino, or Spanish	Boosted Once	mRNA	mRNA	72	0	0	0	0	0	0	0	0	0	0	0	0	0	1	1	152	0
610	80+	F	White	Not Hispanic, Latino, or Spanish	Boosted Once	mRNA	mRNA	59	0	0	0	0	0	0	0	0	0	1	1	0	0	0	3+	312	0
611	40-59	M	White	Not Hispanic, Latino, or Spanish	Boosted Once	mRNA	mRNA	20	0	0	0	0	0	0	0	0	0	1	0	0	0	1	3+	364	0
612	60-79	M	White	Not Hispanic, Latino, or Spanish	Boosted Once	mRNA	mRNA	65	0	0	0	0	0	0	0	0	0	0	1	0	0	0	1	152	0
613	80+	M	White	Not Hispanic, Latino, or Spanish	Boosted Once	mRNA	mRNA	90	0	0	0	0	0	0	0	0	0	0	1	0	0	0	2	367	0
614	40-59	F	White	Not Hispanic, Latino, or Spanish	Boosted Once	mRNA	mRNA	40	0	0	0	0	0	0	0	0	0	0	0	0	0	0	0	293	0
615	40-59	F	White	Not Hispanic, Latino, or Spanish	Boosted Once	mRNA	mRNA	47	0	0	1	0	0	0	0	0	0	1	0	0	0	0	2	368	0
616	60-79	F	White	Not Hispanic, Latino, or Spanish	Boosted Once	mRNA	mRNA	88	0	0	0	0	0	0	0	1	0	1	0	0	0	1	3+	364	0
617	40-59	F	White	Not Hispanic, Latino, or Spanish	Boosted Once	mRNA	mRNA	49	0	0	0	0	0	0	0	0	0	0	0	0	0	0	0	368	0
618	40-59	F	White	Not Hispanic, Latino, or Spanish	Boosted Once	mRNA	mRNA	27	0	0	0	0	0	0	0	0	0	0	0	0	0	0	0	322	0
619	60-79	F	White	Not Hispanic, Latino, or Spanish	Boosted Once	mRNA	mRNA	121	0	0	0	0	0	0	0	0	0	0	1	0	0	0	1	113	0
620	60-79	F	White	Not Hispanic, Latino, or Spanish	Boosted Once	mRNA	mRNA	67	0	0	0	0	0	0	0	0	0	0	1	0	0	1	2	96	0
621	80+	F	White	Not Hispanic, Latino, or Spanish	Boosted Once	mRNA	mRNA	110	0	0	0	0	0	0	0	1	0	1	1	1	0	0	3+	110	1
622	60-79	F	White	Not Hispanic, Latino, or Spanish	Boosted 2+ Times	mRNA	mRNA	74	1	0	0	0	1	0	0	0	0	1	0	0	0	0	3+	116	0
623	40-59	F	White	Not Hispanic, Latino, or Spanish	Boosted Once	mRNA	mRNA	52	0	0	0	1	0	0	0	0	0	1	0	0	0	0	2	366	0
624	60-79	F	White	Not Hispanic, Latino, or Spanish	Boosted Once	mRNA	mRNA	95	0	0	0	0	0	0	0	0	0	1	0	0	0	0	2	221	0
625	60-79	F	White	Not Hispanic, Latino, or Spanish	Boosted Once	mRNA	mRNA	102	0	0	0	0	0	0	0	0	0	0	0	0	1	0	1	366	0
626	60-79	F	Black or African American	Not Hispanic, Latino, or Spanish	Boosted Once	mRNA	mRNA	96	0	0	0	0	0	0	0	0	0	1	0	0	0	0	1	184	0
627	60-79	F	White	Not Hispanic, Latino, or Spanish	Boosted Once	mRNA	mRNA	72	1	0	0	0	1	0	0	0	0	1	1	0	1	0	3+	181	0
628	60-79	F	Black or African American	Not Hispanic, Latino, or Spanish	Boosted Once	mRNA	mRNA	48	1	0	0	0	0	0	0	0	0	1	0	0	0	0	3+	364	0
629	60-79	F	White	Not Hispanic, Latino, or Spanish	Boosted Once	mRNA	mRNA	42	0	0	0	0	1	0	0	0	0	0	0	0	0	0	1	103	0
630	60-79	F	White	Not Hispanic, Latino, or Spanish	Boosted Once	mRNA	mRNA	54	0	0	0	0	0	0	0	0	0	1	0	0	0	1	2	105	0
631	60-79	F	White	Not Hispanic, Latino, or Spanish	Boosted Once	mRNA	mRNA	68	0	0	0	0	0	0	0	0	0	0	0	0	0	0	0	105	0
632	60-79	F	White	Not Hispanic, Latino, or Spanish	Boosted Once	mRNA	mRNA	111	0	0	0	0	0	0	0	0	0	0	0	0	0	1	1	117	0
633	40-59	F	White	Not Hispanic, Latino, or Spanish	Boosted Once	mRNA	mRNA	134	1	0	1	0	0	0	0	0	0	1	0	0	1	1	3+	364	0
634	40-59	M	Black or African American	Not Hispanic, Latino, or Spanish	Boosted Once	mRNA	mRNA	87	1	0	0	0	1	0	0	1	1	1	0	0	0	1	3+	366	0
635	60-79	F	Black or African American	Not Hispanic, Latino, or Spanish	Boosted Once	mRNA	mRNA	28	0	0	0	0	0	0	0	0	0	1	0	0	0	0	1	181	0
636	60-79	F	White	Not Hispanic, Latino, or Spanish	Boosted Once	mRNA	mRNA	63	1	0	0	0	1	0	0	0	0	1	0	0	0	1	3+	364	0
637	80+	M	Other	Not Hispanic, Latino, or Spanish	Boosted Once	mRNA	mRNA	57	0	0	0	0	1	1	0	0	0	1	1	0	0	0	3+	184	0
638	60-79	M	White	Not Hispanic, Latino, or Spanish	Boosted Once	mRNA	mRNA	59	0	0	0	0	0	0	0	0	0	1	0	0	0	0	2	366	0
639	40-59	M	White	Not Hispanic, Latino, or Spanish	Boosted Once	mRNA	mRNA	29	0	0	0	0	0	0	0	0	0	1	0	0	0	1	2	125	0
640	60-79	M	Other	Not Hispanic, Latino, or Spanish	Boosted Once	mRNA	mRNA	52	1	0	0	1	1	1	0	1	1	1	1	0	1	1	3+	181	0
641	60-79	M	Black or African American	Not Hispanic, Latino, or Spanish	Boosted Once	mRNA	mRNA	91	1	1	0	1	1	0	0	0	0	1	0	0	0	0	3+	365	0
642	80+	F	Asian	Not Hispanic, Latino, or Spanish	Boosted Once	mRNA	mRNA	35	1	0	0	0	1	0	0	0	0	1	0	0	1	0	3+	209	0
643	60-79	M	White	Not Hispanic, Latino, or Spanish	Boosted Once	mRNA	mRNA	125	0	0	0	0	0	0	0	0	0	0	0	0	0	0	1	189	0
644	80+	M	White	Not Hispanic, Latino, or Spanish	Boosted Once	mRNA	mRNA	52	1	0	0	0	1	0	0	1	1	1	1	0	0	0	3+	183	0
645	40-59	F	White	Not Hispanic, Latino, or Spanish	Boosted Once	mRNA	mRNA	65	0	0	0	0	0	0	0	0	0	0	1	0	0	1	3+	367	0
646	40-59	M	White	Not Hispanic, Latino, or Spanish	Boosted Once	mRNA	mRNA	42	0	0	0	0	0	0	0	0	0	0	0	0	0	0	0	183	0
647	80+	F	White	Not Hispanic, Latino, or Spanish	Boosted Once	mRNA	mRNA	48	1	0	0	0	1	0	0	0	0	1	0	0	0	1	3+	109	0
648	40-59	F	Asian	Not Hispanic, Latino, or Spanish	Boosted Once	mRNA	mRNA	61	0	0	0	0	0	0	0	0	0	0	0	0	0	0	0	183	0
649	60-79	F	Black or African American	Not Hispanic, Latino, or Spanish	Boosted Once	mRNA	mRNA	44	1	0	0	0	1	1	0	0	0	1	1	1	0	1	3+	365	0
650	60-79	M	White	Not Hispanic, Latino, or Spanish	Boosted Once	mRNA	mRNA	72	0	0	0	0	0	0	0	0	0	0	1	0	0	0	2	366	0
651	18-39	M	White	Not Hispanic, Latino, or Spanish	Boosted Once	mRNA	mRNA	43	0	0	0	0	0	0	0	0	0	0	0	0	0	0	0	183	0
652	40-59	F	White	Not Hispanic, Latino, or Spanish	Boosted Once	mRNA	mRNA	92	0	0	0	0	0	0	0	0	0	0	0	0	0	0	0	181	0
653	60-79	F	White	Not Hispanic, Latino, or Spanish	Boosted Once	mRNA	mRNA	52	0	0	0	0	0	0	0	0	0	1	0	0	0	0	1	365	0
654	40-59	F	White	Not Hispanic, Latino, or Spanish	Boosted Once	mRNA	mRNA	92	0	0	0	0	0	0	0	1	0	0	0	0	0	0	1	368	0
655	40-59	F	White	Not Hispanic, Latino, or Spanish	Boosted Once	mRNA	mRNA	51	0	0	0	0	0	0	0	0	0	0	0	0	0	0	0	366	0
656	60-79	M	White	Not Hispanic, Latino, or Spanish	Boosted Once	mRNA	mRNA	133	1	0	0	0	0	0	0	0	0	0	0	0	0	0	1	103	0
657	80+	F	Other	Not Hispanic, Latino, or Spanish	Boosted 2+ Times	mRNA	mRNA	34	1	0	0	0	1	0	0	0	0	1	1	0	0	0	3+	190	0
658	40-59	F	Other	Not Hispanic, Latino, or Spanish	Boosted Once	mRNA	mRNA	25	0	0	0	0	0	0	0	0	0	0	0	0	0	0	0	365	0
659	40-59	F	White	Not Hispanic, Latino, or Spanish	Boosted Once	mRNA	mRNA	62	0	0	0	0	0	0	0	0	0	0	1	0	0	0	1	219	0
660	40-59	M	Asian	Not Hispanic, Latino, or Spanish	Boosted Once	mRNA	mRNA	60	1	0	0	0	1	0	0	0	0	1	0	0	0	1	3+	88	0
661	40-59	M	White	Not Hispanic, Latino, or Spanish	Boosted Once	mRNA	mRNA	60	0	0	1	0	0	0	0	0	0	0	0	0	0	1	2	-1	1
662	40-59	F	White	Not Hispanic, Latino, or Spanish	Boosted Once	mRNA	mRNA	37	0	0	0	0	0	0	0	0	0	0	0	0	0	1	1	204	0
663	40-59	F	White	Not Hispanic, Latino, or Spanish	Boosted Once	mRNA	mRNA	21	0	0	0	0	0	0	0	0	0	0	0	0	0	1	2	198	1
664	60-79	M	White	Not Hispanic, Latino, or Spanish	Boosted Once	mRNA	mRNA	122	0	0	0	0	0	0	0	0	0	0	1	0	0	0	2	54	0
665	40-59	M	White	Not Hispanic, Latino, or Spanish	Boosted Once	mRNA	mRNA	33	0	0	0	0	0	0	0	0	0	1	0	0	0	1	2	96	0
666	60-79	F	White	Not Hispanic, Latino, or Spanish	Boosted Once	mRNA	mRNA	70	0	0	0	0	0	0	0	0	0	0	0	0	0	1	2	93	0
667	40-59	M	White	Not Hispanic, Latino, or Spanish	Boosted Once	mRNA	mRNA	22	0	0	0	0	0	0	0	0	0	0	0	0	0	0	0	186	0
668	60-79	F	White	Not Hispanic, Latino, or Spanish	Boosted Once	mRNA	mRNA	68	1	0	0	0	0	0	0	0	0	1	0	0	0	1	3+	367	0
669	60-79	F	White	Not Hispanic, Latino, or Spanish	Boosted Once	mRNA	mRNA	49	0	0	0	0	0	0	0	0	0	0	0	0	0	0	0	182	0
670	60-79	F	White	Not Hispanic, Latino, or Spanish	Boosted Once	mRNA	mRNA	58	1	0	0	1	0	0	0	0	0	1	0	0	0	0	3+	130	1
671	60-79	F	White	Not Hispanic, Latino, or Spanish	Boosted Once	mRNA	mRNA	120	0	0	0	0	0	0	0	0	0	0	0	0	0	0	0	93	0
672	40-59	M	White	Not Hispanic, Latino, or Spanish	Boosted Once	mRNA	mRNA	137	0	0	0	0	0	0	0	1	0	0	0	0	0	0	1	97	0
673	80+	F	White	Not Hispanic, Latino, or Spanish	Boosted Once	mRNA	mRNA	137	0	0	0	0	0	0	0	0	0	1	1	0	0	0	2	364	0
674	60-79	M	White	Not Hispanic, Latino, or Spanish	Boosted Once	mRNA	mRNA	94	0	0	0	0	1	0	0	0	0	1	0	0	0	0	3+	229	0
675	80+	F	White	Not Hispanic, Latino, or Spanish	Boosted Once	mRNA	mRNA	74	0	0	0	0	1	0	0	0	0	1	0	0	0	0	3+	367	0
676	40-59	M	White	Hispanic, Latino, or Spanish	Boosted Once	mRNA	mRNA	54	1	0	0	0	0	0	0	0	0	1	0	0	0	0	3+	170	0
677	40-59	M	Asian	Not Hispanic, Latino, or Spanish	Boosted Once	mRNA	mRNA	138	0	0	1	0	0	0	0	0	0	0	0	0	1	0	2	367	0
678	40-59	F	White	Not Hispanic, Latino, or Spanish	Boosted Once	mRNA	mRNA	20	0	0	0	0	0	0	0	0	0	0	0	0	1	1	2	366	0
679	40-59	F	Black or African American	Not Hispanic, Latino, or Spanish	Boosted 2+ Times	mRNA	mRNA	198	0	0	0	0	0	0	0	0	0	1	0	0	0	0	1	366	0
680	60-79	F	White	Not Hispanic, Latino, or Spanish	Boosted Once	mRNA	mRNA	84	0	0	1	0	0	0	0	0	0	1	0	0	0	0	2	364	0
681	40-59	M	Other	Hispanic, Latino, or Spanish	Boosted Once	mRNA	mRNA	45	0	0	0	0	0	0	0	0	0	0	0	0	0	0	1	140	0
682	60-79	M	Other	Not Hispanic, Latino, or Spanish	Boosted Once	mRNA	mRNA	43	0	0	0	0	0	0	0	0	0	1	1	0	0	0	3+	138	0
683	60-79	M	White	Not Hispanic, Latino, or Spanish	Boosted Once	mRNA	mRNA	65	0	0	0	0	0	0	0	0	0	0	0	0	0	0	0	365	0
684	40-59	M	Other	Not Hispanic, Latino, or Spanish	Boosted Once	mRNA	mRNA	51	0	0	0	0	0	0	0	0	0	1	0	0	0	1	2	298	0
685	40-59	M	Other	Not Hispanic, Latino, or Spanish	Boosted Once	mRNA	mRNA	55	0	0	0	0	0	0	0	0	0	0	0	0	0	0	1	367	0
686	40-59	F	Black or African American	Not Hispanic, Latino, or Spanish	Boosted Once	mRNA	mRNA	68	1	0	0	0	1	1	0	1	0	1	0	0	1	1	3+	366	0
687	40-59	F	White	Not Hispanic, Latino, or Spanish	Boosted Once	mRNA	mRNA	28	0	0	0	0	0	0	0	0	0	0	0	0	0	0	1	211	0
688	40-59	F	White	Not Hispanic, Latino, or Spanish	Boosted Once	mRNA	mRNA	56	0	0	0	0	0	0	0	1	0	0	0	0	0	1	2	120	0
689	40-59	F	Black or African American	Not Hispanic, Latino, or Spanish	Boosted Once	mRNA	mRNA	41	0	0	0	0	0	0	0	0	0	1	0	0	1	0	3+	364	0
690	40-59	F	White	Not Hispanic, Latino, or Spanish	Boosted Once	mRNA	mRNA	72	1	0	0	0	0	0	0	0	0	0	0	0	0	0	1	364	0
691	60-79	F	White	Not Hispanic, Latino, or Spanish	Boosted Once	mRNA	mRNA	50	1	0	0	1	0	0	0	0	0	1	1	0	1	1	3+	366	0
692	40-59	F	Other	Not Hispanic, Latino, or Spanish	Boosted Once	mRNA	mRNA	57	0	0	0	0	0	0	0	0	0	0	0	0	0	0	0	366	0
693	40-59	M	White	Not Hispanic, Latino, or Spanish	Boosted Once	mRNA	mRNA	88	0	0	1	1	1	0	0	0	0	1	0	0	0	0	3+	368	0
694	40-59	F	White	Not Hispanic, Latino, or Spanish	Boosted Once	mRNA	mRNA	126	0	0	0	0	0	0	0	0	0	1	1	0	0	0	2	364	0
695	40-59	M	Asian	Not Hispanic, Latino, or Spanish	Boosted Once	mRNA	mRNA	30	0	0	0	0	0	0	0	0	0	0	0	0	0	0	0	364	0
696	60-79	M	Black or African American	Not Hispanic, Latino, or Spanish	Boosted Once	mRNA	mRNA	44	0	0	0	0	0	0	0	0	0	1	0	0	0	0	2	135	0
697	40-59	M	Other	Not Hispanic, Latino, or Spanish	Boosted Once	mRNA	mRNA	56	0	0	0	0	0	0	0	0	0	0	0	0	0	0	0	183	0
698	60-79	M	White	Not Hispanic, Latino, or Spanish	Boosted Once	mRNA	mRNA	36	0	0	0	0	0	0	0	0	0	0	1	0	0	0	2	367	0
699	40-59	M	Asian	Not Hispanic, Latino, or Spanish	Boosted Once	mRNA	mRNA	55	0	0	0	1	0	0	0	0	0	1	0	0	0	1	3+	367	0
700	60-79	M	Black or African American	Not Hispanic, Latino, or Spanish	Boosted Once	mRNA	mRNA	72	1	0	0	0	0	0	0	0	0	0	0	0	0	0	1	365	0
701	40-59	F	Asian	Not Hispanic, Latino, or Spanish	Boosted Once	mRNA	mRNA	116	0	0	0	0	0	0	0	1	0	0	0	0	1	0	2	368	0
702	40-59	F	Asian	Not Hispanic, Latino, or Spanish	Boosted Once	mRNA	mRNA	72	0	0	0	0	0	0	0	1	0	0	1	0	1	0	3+	365	0
703	40-59	F	Asian	Not Hispanic, Latino, or Spanish	Boosted Once	mRNA	mRNA	46	0	0	0	0	0	0	0	0	0	1	0	0	1	0	2	364	0
704	40-59	F	Asian	Not Hispanic, Latino, or Spanish	Boosted Once	mRNA	mRNA	60	0	0	0	0	0	0	0	1	0	1	0	0	0	1	3+	368	0
705	60-79	M	Other	Hispanic, Latino, or Spanish	Boosted Once	mRNA	mRNA	82	1	1	0	0	1	0	0	0	1	1	0	0	1	1	3+	48	0
706	40-59	F	White	Not Hispanic, Latino, or Spanish	Boosted Once	mRNA	mRNA	45	0	0	0	0	0	0	0	0	0	0	1	0	0	1	3+	217	0
707	40-59	F	White	Hispanic, Latino, or Spanish	Boosted Once	mRNA	mRNA	62	0	0	0	0	0	0	0	1	0	0	0	0	0	1	2	368	0
708	40-59	F	White	Hispanic, Latino, or Spanish	Boosted Once	mRNA	mRNA	81	1	0	1	0	0	0	0	0	0	0	0	0	0	1	3+	181	0
709	80+	M	White	Not Hispanic, Latino, or Spanish	Boosted Once	mRNA	mRNA	80	0	0	0	0	1	0	0	0	0	1	0	0	0	0	2	367	0
710	60-79	F	White	Not Hispanic, Latino, or Spanish	Boosted Once	mRNA	mRNA	90	0	0	0	0	1	0	0	0	0	0	1	0	0	0	3+	365	0
711	60-79	F	White	Not Hispanic, Latino, or Spanish	Boosted Once	mRNA	mRNA	90	0	0	0	0	0	0	0	0	0	1	0	0	0	1	2	365	0
712	80+	F	White	Not Hispanic, Latino, or Spanish	Boosted Once	mRNA	mRNA	137	0	0	0	0	0	0	0	0	0	1	1	1	0	0	3+	368	0
713	60-79	F	White	Not Hispanic, Latino, or Spanish	Boosted Once	mRNA	mRNA	93	0	0	0	0	0	0	0	0	0	0	0	0	1	0	1	182	0
714	60-79	M	White	Not Hispanic, Latino, or Spanish	Boosted Once	mRNA	mRNA	63	0	0	0	0	1	0	0	1	0	1	0	0	0	0	3+	366	0
715	80+	F	White	Not Hispanic, Latino, or Spanish	Boosted Once	mRNA	mRNA	46	0	0	0	0	0	0	0	0	0	0	0	0	0	0	0	364	0
716	80+	F	White	Not Hispanic, Latino, or Spanish	Boosted Once	mRNA	mRNA	56	0	0	0	0	0	0	0	0	1	0	0	0	0	0	1	364	0
717	40-59	F	White	Not Hispanic, Latino, or Spanish	Boosted Once	mRNA	mRNA	45	0	0	1	0	0	0	0	0	0	1	0	0	0	0	2	7	1
718	40-59	F	White	Not Hispanic, Latino, or Spanish	Boosted Once	mRNA	mRNA	48	0	0	0	0	0	0	0	0	0	0	0	0	0	0	0	131	1
719	60-79	F	White	Not Hispanic, Latino, or Spanish	Boosted Once	mRNA	mRNA	17	0	0	0	0	0	0	0	0	0	0	0	0	0	1	1	266	0
720	40-59	F	White	Not Hispanic, Latino, or Spanish	Boosted Once	mRNA	mRNA	43	0	0	0	0	0	0	0	0	0	0	0	0	0	0	0	184	0
721	18-39	M	White	Not Hispanic, Latino, or Spanish	Boosted Once	mRNA	mRNA	20	0	0	0	0	0	0	0	0	0	1	0	0	0	0	1	184	0
722	40-59	F	White	Not Hispanic, Latino, or Spanish	Boosted Once	mRNA	mRNA	94	0	0	0	0	0	0	0	0	0	0	0	0	0	0	0	367	0
723	40-59	F	White	Not Hispanic, Latino, or Spanish	Boosted Once	mRNA	mRNA	44	0	0	0	0	0	0	0	1	0	0	0	0	1	0	2	365	0
724	60-79	F	White	Not Hispanic, Latino, or Spanish	Boosted Once	mRNA	mRNA	91	0	0	0	0	0	0	0	0	0	1	0	0	0	1	2	368	0
725	60-79	F	White	Not Hispanic, Latino, or Spanish	Boosted Once	mRNA	mRNA	36	1	0	0	0	0	0	0	0	0	1	0	0	0	0	2	367	0
726	40-59	F	White	Not Hispanic, Latino, or Spanish	Boosted Once	mRNA	mRNA	38	0	0	0	0	1	0	0	0	0	0	0	0	0	0	1	182	0
727	40-59	M	White	Not Hispanic, Latino, or Spanish	Boosted Once	mRNA	mRNA	36	0	0	0	0	0	0	0	0	0	0	0	0	0	0	0	182	0
728	40-59	M	White	Not Hispanic, Latino, or Spanish	Boosted Once	mRNA	mRNA	61	1	0	0	0	0	0	0	0	0	0	0	0	1	0	2	181	0
729	40-59	M	White	Not Hispanic, Latino, or Spanish	Boosted Once	mRNA	mRNA	68	0	0	0	0	0	0	0	1	0	0	0	0	1	0	2	207	0
730	80+	M	White	Not Hispanic, Latino, or Spanish	Boosted Once	mRNA	mRNA	18	1	0	0	0	0	0	0	0	0	1	1	0	0	1	3+	366	0
731	40-59	F	White	Hispanic, Latino, or Spanish	Boosted Once	mRNA	mRNA	28	0	0	0	1	0	0	0	1	0	1	0	0	0	1	3+	368	0
732	40-59	M	Other	Not Hispanic, Latino, or Spanish	Boosted Once	mRNA	mRNA	103	0	0	1	0	0	0	0	0	0	1	0	0	0	1	3+	364	0
733	80+	F	White	Not Hispanic, Latino, or Spanish	Boosted Once	mRNA	mRNA	80	0	0	0	0	0	0	0	0	0	1	0	0	0	0	2	368	0
734	60-79	F	White	Not Hispanic, Latino, or Spanish	Boosted Once	mRNA	mRNA	86	0	0	0	0	0	0	0	0	0	0	0	0	0	0	0	130	1
735	60-79	M	White	Not Hispanic, Latino, or Spanish	Boosted Once	mRNA	mRNA	60	0	0	0	0	0	0	0	0	0	1	0	0	0	0	1	136	0
736	60-79	F	White	Not Hispanic, Latino, or Spanish	Boosted Once	mRNA	mRNA	88	0	0	0	0	0	0	0	1	0	1	0	0	0	0	2	184	0
737	60-79	M	White	Not Hispanic, Latino, or Spanish	Boosted Once	mRNA	mRNA	82	0	0	0	0	0	0	0	0	0	0	1	0	0	0	1	98	0
738	40-59	F	Other	Hispanic, Latino, or Spanish	Boosted Once	mRNA	mRNA	66	1	0	0	1	0	0	0	1	0	1	0	0	0	1	3+	368	0
739	18-39	M	White	Not Hispanic, Latino, or Spanish	Boosted Once	mRNA	mRNA	66	0	0	0	0	0	0	0	0	0	0	0	0	0	0	0	364	0
740	40-59	M	White	Not Hispanic, Latino, or Spanish	Boosted Once	mRNA	mRNA	21	0	0	0	0	0	0	0	0	0	0	0	0	0	1	1	328	0
741	40-59	F	White	Not Hispanic, Latino, or Spanish	Boosted Once	mRNA	mRNA	53	0	0	0	0	0	0	0	0	0	0	0	0	0	0	0	184	0
742	40-59	M	White	Not Hispanic, Latino, or Spanish	Boosted Once	mRNA	mRNA	59	0	0	0	0	0	0	0	0	0	0	0	0	0	0	0	182	0
743	40-59	M	White	Not Hispanic, Latino, or Spanish	Boosted Once	mRNA	mRNA	82	0	0	0	0	0	0	0	0	0	1	0	0	0	0	2	124	1
744	40-59	F	White	Not Hispanic, Latino, or Spanish	Boosted Once	mRNA	mRNA	28	0	0	0	0	0	0	0	0	0	0	0	0	0	0	0	364	0
745	40-59	M	White	Not Hispanic, Latino, or Spanish	Boosted Once	mRNA	mRNA	29	0	0	0	0	0	0	0	1	0	1	0	0	0	0	3+	358	0
746	40-59	M	White	Not Hispanic, Latino, or Spanish	Boosted Once	mRNA	mRNA	69	0	0	0	0	0	0	0	0	0	0	0	0	0	0	0	216	0
747	40-59	F	White	Not Hispanic, Latino, or Spanish	Boosted Once	mRNA	mRNA	47	0	0	0	0	0	0	0	1	0	0	0	0	0	0	1	367	0
748	40-59	F	White	Not Hispanic, Latino, or Spanish	Boosted Once	mRNA	mRNA	20	0	0	0	0	0	0	0	1	0	0	1	0	0	0	2	365	0
749	40-59	F	White	Not Hispanic, Latino, or Spanish	Boosted Once	mRNA	mRNA	28	0	0	0	0	0	0	0	0	0	0	0	0	0	0	0	304	0
750	60-79	F	White	Not Hispanic, Latino, or Spanish	Boosted Once	mRNA	mRNA	86	0	0	0	1	0	0	0	0	0	0	0	0	0	0	2	366	0
751	40-59	F	White	Not Hispanic, Latino, or Spanish	Boosted Once	mRNA	mRNA	48	0	0	0	0	0	0	0	0	0	0	1	0	0	0	1	368	0
752	80+	M	White	Not Hispanic, Latino, or Spanish	Boosted Once	mRNA	mRNA	63	0	0	0	0	1	0	0	0	0	1	1	0	0	0	3+	366	0
753	80+	F	White	Not Hispanic, Latino, or Spanish	Boosted Once	mRNA	mRNA	51	0	0	0	0	0	0	0	0	0	1	1	0	0	0	2	106	0
754	18-39	F	White	Not Hispanic, Latino, or Spanish	Boosted Once	mRNA	mRNA	22	0	0	1	0	0	0	0	0	0	0	0	0	1	0	2	366	0
755	60-79	M	White	Not Hispanic, Latino, or Spanish	Boosted Once	mRNA	mRNA	48	0	0	0	0	0	0	0	0	0	0	0	0	0	1	1	367	0
756	80+	M	White	Not Hispanic, Latino, or Spanish	Boosted Once	mRNA	mRNA	134	0	0	0	0	1	0	0	0	0	1	1	0	0	0	3+	88	0
757	60-79	F	White	Not Hispanic, Latino, or Spanish	Boosted Once	mRNA	mRNA	47	0	0	0	0	1	0	0	0	0	1	1	0	0	0	3+	136	0
758	60-79	F	White	Not Hispanic, Latino, or Spanish	Boosted Once	mRNA	mRNA	66	0	0	0	0	0	0	0	0	0	0	0	0	0	0	0	136	0
759	80+	F	White	Not Hispanic, Latino, or Spanish	Boosted Once	mRNA	mRNA	79	0	0	0	0	1	0	0	0	0	1	1	0	0	0	3+	368	0
760	80+	F	White	Not Hispanic, Latino, or Spanish	Boosted Once	mRNA	mRNA	94	0	0	0	0	0	0	0	0	0	1	0	0	0	0	1	90	0
761	60-79	M	White	Not Hispanic, Latino, or Spanish	Boosted Once	mRNA	mRNA	65	0	0	0	0	0	0	0	0	0	0	0	0	0	1	1	183	0
762	60-79	F	White	Not Hispanic, Latino, or Spanish	Boosted Once	mRNA	mRNA	87	0	0	0	0	0	0	0	0	0	0	1	0	0	0	2	223	1
763	40-59	F	White	Not Hispanic, Latino, or Spanish	Boosted Once	mRNA	mRNA	95	0	0	0	0	0	0	0	1	0	0	0	0	0	0	1	366	0
764	60-79	F	White	Not Hispanic, Latino, or Spanish	Boosted Once	mRNA	mRNA	132	0	0	0	0	0	0	0	0	0	0	0	0	0	1	1	88	0
765	40-59	F	White	Not Hispanic, Latino, or Spanish	Boosted Once	mRNA	mRNA	37	0	0	0	0	0	0	0	0	0	1	0	0	0	0	2	364	0
766	40-59	M	Asian	Not Hispanic, Latino, or Spanish	Boosted Once	mRNA	mRNA	78	0	0	1	0	1	0	0	1	0	0	0	0	0	0	3+	73	1
767	60-79	M	White	Not Hispanic, Latino, or Spanish	Boosted Once	mRNA	mRNA	16	0	0	0	0	0	0	0	0	0	1	0	0	0	0	2	366	0
768	60-79	F	Black or African American	Not Hispanic, Latino, or Spanish	Boosted Once	mRNA	mRNA	63	1	0	0	0	0	0	0	0	0	1	0	0	0	1	3+	364	0
769	40-59	F	Black or African American	Not Hispanic, Latino, or Spanish	Boosted Once	Adenovirus vector	mRNA	61	1	0	0	0	0	0	0	0	0	0	0	0	0	1	2	366	0
770	40-59	F	Black or African American	Not Hispanic, Latino, or Spanish	Boosted Once	mRNA	mRNA	81	0	0	1	1	0	0	0	0	0	1	0	0	0	1	3+	368	0
771	40-59	F	Black or African American	Not Hispanic, Latino, or Spanish	Boosted Once	mRNA	mRNA	57	1	0	0	0	0	0	0	1	1	1	1	0	0	1	3+	96	0
772	40-59	M	Asian	Not Hispanic, Latino, or Spanish	Boosted Once	mRNA	mRNA	66	0	0	0	0	0	0	0	0	0	1	0	0	0	1	2	183	0
773	60-79	F	Other	Hispanic, Latino, or Spanish	Boosted Once	mRNA	mRNA	36	1	0	0	0	0	0	0	0	0	0	0	0	0	0	1	221	0
774	40-59	F	White	Not Hispanic, Latino, or Spanish	Boosted Once	mRNA	mRNA	57	0	0	0	0	0	0	0	0	0	0	0	0	0	0	0	180	0
775	60-79	F	White	Not Hispanic, Latino, or Spanish	Boosted Once	mRNA	mRNA	86	0	0	0	0	0	0	0	1	0	1	0	0	1	0	3+	368	0
776	40-59	F	White	Not Hispanic, Latino, or Spanish	Boosted Once	mRNA	mRNA	74	0	0	0	0	0	0	0	0	0	1	0	0	0	0	2	153	0
777	40-59	F	White	Not Hispanic, Latino, or Spanish	Boosted Once	mRNA	mRNA	36	0	0	0	0	0	0	0	0	0	0	0	0	0	1	1	121	1
778	60-79	F	White	Not Hispanic, Latino, or Spanish	Boosted Once	mRNA	mRNA	95	0	0	0	0	0	0	0	0	0	1	0	0	0	0	2	367	0
779	40-59	F	White	Not Hispanic, Latino, or Spanish	Boosted Once	mRNA	mRNA	47	0	0	0	0	0	0	0	1	0	0	0	0	1	0	2	183	0
780	60-79	M	White	Not Hispanic, Latino, or Spanish	Boosted Once	mRNA	mRNA	121	0	0	0	0	0	0	0	0	0	0	1	0	0	0	2	145	0
781	80+	M	White	Not Hispanic, Latino, or Spanish	Boosted Once	mRNA	mRNA	98	0	0	0	0	0	0	0	0	0	1	1	1	0	0	3+	101	0
782	40-59	F	White	Not Hispanic, Latino, or Spanish	Boosted Once	mRNA	mRNA	45	0	0	0	0	0	0	0	0	0	0	1	0	0	0	1	365	0
783	60-79	M	White	Not Hispanic, Latino, or Spanish	Boosted Once	mRNA	mRNA	61	0	0	0	0	0	0	0	0	0	0	1	1	0	1	3+	146	0
784	60-79	F	White	Not Hispanic, Latino, or Spanish	Boosted Once	mRNA	mRNA	65	0	0	0	0	0	0	0	0	0	0	0	0	0	0	0	114	0
785	60-79	F	White	Not Hispanic, Latino, or Spanish	Boosted Once	mRNA	mRNA	37	0	0	0	0	0	0	0	0	0	0	0	0	0	0	0	368	0
786	60-79	M	White	Not Hispanic, Latino, or Spanish	Boosted Once	mRNA	mRNA	90	0	0	0	0	1	0	0	0	0	0	1	0	0	0	2	364	0
787	60-79	F	White	Not Hispanic, Latino, or Spanish	Boosted Once	mRNA	mRNA	87	0	0	0	0	0	0	0	0	0	0	0	0	0	0	0	364	0
788	60-79	M	White	Not Hispanic, Latino, or Spanish	Boosted Once	mRNA	mRNA	86	1	0	0	0	0	0	0	0	0	1	0	0	0	0	3+	334	0
789	80+	M	White	Not Hispanic, Latino, or Spanish	Boosted Once	mRNA	mRNA	88	0	0	0	0	0	0	0	0	1	1	1	0	0	0	3+	97	0
790	40-59	F	White	Not Hispanic, Latino, or Spanish	Boosted Once	mRNA	mRNA	49	0	0	0	0	0	0	0	0	0	0	0	0	1	1	3+	365	0
791	60-79	M	White	Not Hispanic, Latino, or Spanish	Boosted Once	mRNA	mRNA	111	0	0	0	0	0	0	0	0	0	0	0	0	0	0	0	368	0
792	60-79	M	White	Not Hispanic, Latino, or Spanish	Boosted Once	mRNA	mRNA	97	0	0	0	0	0	0	0	0	0	0	0	0	1	0	1	184	0
793	40-59	M	White	Not Hispanic, Latino, or Spanish	Boosted Once	mRNA	mRNA	43	0	0	0	0	0	0	0	0	0	0	0	0	1	0	1	120	1
794	40-59	F	White	Not Hispanic, Latino, or Spanish	Boosted Once	mRNA	mRNA	68	0	0	0	0	0	0	0	0	0	0	1	0	0	1	2	366	0
795	40-59	M	White	Not Hispanic, Latino, or Spanish	Boosted Once	mRNA	mRNA	111	0	0	0	0	0	0	0	0	0	0	1	0	0	0	1	366	0
796	60-79	F	White	Not Hispanic, Latino, or Spanish	Boosted Once	mRNA	mRNA	82	0	0	0	0	0	0	0	0	0	0	0	0	0	0	1	365	0
797	60-79	M	White	Not Hispanic, Latino, or Spanish	Boosted Once	mRNA	mRNA	63	0	0	0	0	0	0	0	1	1	1	0	0	1	0	3+	92	0
798	40-59	F	White	Not Hispanic, Latino, or Spanish	Boosted Once	mRNA	mRNA	97	0	0	0	0	0	0	0	0	0	0	0	0	0	0	0	364	0
799	40-59	M	White	Not Hispanic, Latino, or Spanish	Boosted Once	mRNA	mRNA	24	0	0	0	0	0	0	0	1	0	0	0	0	0	0	1	268	0
800	18-39	F	White	Not Hispanic, Latino, or Spanish	Boosted Once	mRNA	mRNA	61	0	0	0	0	1	0	0	1	0	0	0	0	0	1	3+	328	0
801	40-59	F	White	Not Hispanic, Latino, or Spanish	Boosted Once	mRNA	mRNA	25	0	0	0	0	0	0	0	1	0	0	1	0	0	0	2	365	0
802	40-59	F	White	Not Hispanic, Latino, or Spanish	Boosted Once	mRNA	mRNA	21	0	0	0	0	0	0	0	0	0	0	0	0	0	1	1	368	0
803	40-59	M	White	Not Hispanic, Latino, or Spanish	Boosted Once	mRNA	mRNA	135	0	0	1	0	1	0	0	0	1	0	1	0	0	0	3+	112	0
804	40-59	M	White	Not Hispanic, Latino, or Spanish	Boosted Once	mRNA	mRNA	66	1	0	0	1	0	0	0	0	0	1	0	0	0	1	3+	364	0
805	40-59	F	White	Not Hispanic, Latino, or Spanish	Boosted Once	mRNA	mRNA	73	1	0	1	0	0	0	0	0	0	1	0	0	0	1	3+	364	0
806	40-59	F	White	Not Hispanic, Latino, or Spanish	Boosted Once	Adenovirus vector	mRNA	55	0	0	0	0	0	0	0	0	0	0	0	0	0	0	0	107	0
807	60-79	F	White	Not Hispanic, Latino, or Spanish	Boosted Once	mRNA	mRNA	68	0	0	0	0	0	0	0	0	0	1	1	0	0	0	2	364	0
808	40-59	F	White	Not Hispanic, Latino, or Spanish	Boosted Once	mRNA	mRNA	76	0	0	0	0	0	0	0	1	0	0	0	0	0	1	2	365	0
809	40-59	M	White	Not Hispanic, Latino, or Spanish	Boosted Once	mRNA	mRNA	90	0	0	0	0	0	0	0	0	0	0	0	0	0	0	0	183	0
810	40-59	F	White	Not Hispanic, Latino, or Spanish	Boosted Once	mRNA	mRNA	43	0	0	0	0	0	0	0	1	0	0	0	0	0	0	2	365	0
811	40-59	F	White	Not Hispanic, Latino, or Spanish	Boosted Once	mRNA	mRNA	84	0	0	0	0	0	0	0	1	0	0	0	0	0	0	1	167	1
812	40-59	M	White	Not Hispanic, Latino, or Spanish	Boosted Once	mRNA	mRNA	29	0	0	0	0	0	0	0	0	0	0	0	0	0	0	0	254	0
813	40-59	M	White	Not Hispanic, Latino, or Spanish	Boosted Once	mRNA	mRNA	63	0	0	0	0	0	0	0	0	0	0	0	0	0	1	1	196	0
814	40-59	F	White	Not Hispanic, Latino, or Spanish	Boosted Once	Adenovirus vector	mRNA	72	0	0	0	0	1	0	0	0	0	0	0	0	0	0	1	368	0
815	40-59	M	White	Not Hispanic, Latino, or Spanish	Boosted Once	mRNA	mRNA	53	0	0	0	0	0	0	0	1	0	1	0	0	0	0	3+	121	0
816	40-59	F	Asian	Not Hispanic, Latino, or Spanish	Boosted Once	mRNA	mRNA	86	0	0	0	1	0	0	0	0	0	0	0	0	0	1	2	366	0
817	80+	M	White	Not Hispanic, Latino, or Spanish	Boosted Once	mRNA	mRNA	88	0	0	0	0	0	0	0	0	0	0	1	0	0	0	1	365	0
818	60-79	F	White	Not Hispanic, Latino, or Spanish	Boosted Once	mRNA	mRNA	88	0	0	0	0	0	0	0	0	0	1	1	0	0	0	2	366	0
819	40-59	F	White	Not Hispanic, Latino, or Spanish	Boosted Once	mRNA	mRNA	28	0	0	0	0	0	0	0	0	0	0	0	0	0	0	0	365	0
820	80+	F	White	Not Hispanic, Latino, or Spanish	Boosted Once	mRNA	mRNA	129	0	0	0	0	1	0	0	1	1	0	1	0	0	0	3+	366	0
821	60-79	M	White	Not Hispanic, Latino, or Spanish	Boosted Once	mRNA	mRNA	135	0	0	0	0	1	0	0	0	0	1	1	0	0	0	3+	4	1
822	40-59	F	Black or African American	Not Hispanic, Latino, or Spanish	Boosted Once	mRNA	mRNA	38	0	0	1	0	0	0	0	0	0	0	0	0	0	1	2	235	1
823	60-79	M	White	Hispanic, Latino, or Spanish	Boosted Once	mRNA	mRNA	68	1	1	0	0	1	0	0	0	0	1	0	0	0	1	3+	331	0
824	40-59	F	Asian	Not Hispanic, Latino, or Spanish	Boosted Once	mRNA	mRNA	50	0	0	0	0	0	0	0	0	0	0	0	0	1	0	1	365	0
825	60-79	M	White	Not Hispanic, Latino, or Spanish	Boosted Once	mRNA	mRNA	42	0	0	0	0	0	0	0	0	0	1	0	0	0	0	2	368	0
826	60-79	M	White	Not Hispanic, Latino, or Spanish	Boosted Once	mRNA	mRNA	132	0	0	0	0	1	0	0	0	0	0	0	0	1	1	3+	364	0
827	40-59	M	White	Not Hispanic, Latino, or Spanish	Boosted Once	mRNA	mRNA	94	0	0	1	0	0	0	0	0	0	0	0	0	0	0	2	238	0
828	60-79	F	White	Not Hispanic, Latino, or Spanish	Boosted Once	mRNA	mRNA	83	0	0	0	0	0	0	0	0	0	1	0	0	0	1	2	233	0
829	60-79	F	White	Not Hispanic, Latino, or Spanish	Boosted Once	mRNA	mRNA	94	0	0	0	0	0	0	0	0	1	1	0	0	0	1	3+	365	0
830	40-59	F	Other	Hispanic, Latino, or Spanish	Boosted Once	mRNA	mRNA	20	0	0	0	0	0	0	0	0	0	0	0	0	0	0	0	365	0
831	60-79	F	Asian	Not Hispanic, Latino, or Spanish	Boosted Once	mRNA	mRNA	28	0	0	0	0	0	0	0	0	0	1	0	0	1	0	3+	19	1
832	40-59	F	White	Not Hispanic, Latino, or Spanish	Boosted Once	mRNA	mRNA	40	0	0	0	0	0	0	0	0	0	0	0	0	0	0	0	366	0
833	60-79	M	White	Not Hispanic, Latino, or Spanish	Boosted Once	mRNA	mRNA	38	0	0	1	0	0	0	0	0	0	0	0	0	0	1	2	247	0
834	40-59	M	White	Hispanic, Latino, or Spanish	Boosted Once	mRNA	mRNA	128	0	0	1	1	0	0	0	0	0	0	0	0	0	0	2	167	0
835	40-59	F	Other	Hispanic, Latino, or Spanish	Boosted Once	mRNA	mRNA	54	0	0	1	0	0	0	0	0	0	0	0	0	0	0	1	115	1
836	40-59	M	White	Not Hispanic, Latino, or Spanish	Boosted Once	mRNA	mRNA	138	0	0	1	0	0	0	0	1	0	0	0	0	0	0	2	96	0
837	60-79	M	White	Not Hispanic, Latino, or Spanish	Boosted Once	mRNA	mRNA	81	0	0	0	0	1	0	0	0	0	1	0	0	0	0	3+	366	0
838	40-59	F	White	Not Hispanic, Latino, or Spanish	Boosted Once	Adenovirus vector	mRNA	70	0	0	0	0	0	0	0	0	0	0	0	0	0	0	0	121	0
839	60-79	F	Black or African American	Not Hispanic, Latino, or Spanish	Boosted Once	mRNA	mRNA	45	1	0	0	0	0	0	0	0	1	1	0	0	0	1	3+	307	1
840	40-59	M	Other	Not Hispanic, Latino, or Spanish	Boosted Once	mRNA	mRNA	58	0	0	0	0	0	0	0	1	0	0	0	0	0	1	2	198	0
841	40-59	F	Black or African American	Not Hispanic, Latino, or Spanish	Boosted Once	mRNA	mRNA	68	0	0	0	0	0	0	0	1	0	1	0	0	0	1	3+	366	0
842	40-59	F	Other	Hispanic, Latino, or Spanish	Boosted Once	mRNA	mRNA	67	0	0	0	0	0	0	0	0	0	0	0	0	0	1	2	365	0
843	40-59	F	Black or African American	Not Hispanic, Latino, or Spanish	Boosted Once	mRNA	mRNA	23	0	0	0	0	0	0	0	0	0	1	0	0	0	0	1	196	0
844	40-59	F	White	Not Hispanic, Latino, or Spanish	Boosted Once	mRNA	mRNA	80	0	0	0	0	0	0	0	1	0	1	0	0	0	1	3+	105	0
845	60-79	M	White	Not Hispanic, Latino, or Spanish	Boosted Once	mRNA	mRNA	117	0	0	0	0	0	0	0	0	1	1	0	0	0	0	3+	237	0
846	60-79	F	White	Not Hispanic, Latino, or Spanish	Boosted Once	mRNA	mRNA	129	0	0	0	0	0	0	0	0	0	0	0	0	0	0	0	132	0
847	40-59	F	White	Not Hispanic, Latino, or Spanish	Boosted Once	mRNA	mRNA	79	0	0	0	0	0	0	0	0	0	1	0	0	0	0	1	180	0
848	60-79	F	White	Hispanic, Latino, or Spanish	Boosted Once	mRNA	mRNA	96	0	0	0	0	0	0	0	0	0	1	0	0	0	0	1	367	0
849	40-59	F	White	Not Hispanic, Latino, or Spanish	Boosted Once	mRNA	mRNA	60	0	0	0	0	0	0	0	1	0	0	0	0	0	0	2	236	0
850	40-59	F	Black or African American	Not Hispanic, Latino, or Spanish	Boosted Once	mRNA	mRNA	56	0	0	0	0	0	0	0	0	0	0	0	0	0	1	1	368	0
851	60-79	F	White	Not Hispanic, Latino, or Spanish	Boosted Once	mRNA	mRNA	40	0	0	0	0	0	0	0	0	0	0	0	0	0	0	1	367	0
852	40-59	F	White	Not Hispanic, Latino, or Spanish	Boosted Once	mRNA	mRNA	61	0	0	0	0	1	0	0	0	0	0	0	0	0	1	2	364	0
853	60-79	F	Black or African American	Not Hispanic, Latino, or Spanish	Boosted Once	mRNA	mRNA	73	0	0	0	0	1	0	0	0	0	1	0	0	0	1	3+	368	0
854	40-59	F	White	Not Hispanic, Latino, or Spanish	Boosted Once	mRNA	mRNA	30	0	0	0	0	0	0	0	0	0	0	0	0	0	0	0	181	0
855	40-59	F	White	Not Hispanic, Latino, or Spanish	Boosted Once	mRNA	mRNA	69	0	0	0	0	0	0	0	0	0	0	0	0	0	0	0	280	0
856	60-79	F	Black or African American	Not Hispanic, Latino, or Spanish	Boosted Once	mRNA	mRNA	17	1	0	0	0	0	0	0	0	0	1	0	0	0	0	3+	366	0
857	40-59	F	Asian	Not Hispanic, Latino, or Spanish	Boosted Once	mRNA	mRNA	121	0	0	0	0	0	0	0	0	0	0	0	0	1	1	2	367	0
858	80+	F	White	Not Hispanic, Latino, or Spanish	Boosted Once	mRNA	mRNA	114	0	0	0	0	0	0	0	1	0	0	0	0	0	0	2	114	0
859	40-59	F	Black or African American	Not Hispanic, Latino, or Spanish	Boosted Once	mRNA	mRNA	40	0	0	0	0	0	0	0	0	0	1	0	0	0	0	1	206	0
860	60-79	F	White	Not Hispanic, Latino, or Spanish	Boosted Once	mRNA	mRNA	67	0	0	0	0	0	0	0	0	0	1	0	0	0	0	1	92	0
861	40-59	F	White	Not Hispanic, Latino, or Spanish	Boosted Once	mRNA	mRNA	90	0	0	0	0	0	0	0	0	0	0	1	0	0	0	1	220	0
862	40-59	M	White	Hispanic, Latino, or Spanish	Boosted Once	mRNA	mRNA	36	0	0	1	0	0	0	0	0	0	1	0	0	0	0	2	181	0
863	60-79	F	White	Not Hispanic, Latino, or Spanish	Boosted Once	mRNA	mRNA	133	0	0	0	0	0	0	0	0	0	1	0	0	0	0	1	91	0
864	80+	M	White	Not Hispanic, Latino, or Spanish	Boosted Once	mRNA	mRNA	125	1	0	0	0	1	0	0	1	0	1	1	0	0	0	3+	364	0
865	60-79	M	White	Hispanic, Latino, or Spanish	Boosted Once	mRNA	mRNA	27	0	0	0	0	0	0	0	0	0	0	1	0	0	1	3+	182	0
866	60-79	F	White	Not Hispanic, Latino, or Spanish	Boosted Once	mRNA	mRNA	126	0	0	0	0	0	0	0	0	0	0	0	0	1	1	3+	96	0
867	40-59	F	White	Not Hispanic, Latino, or Spanish	Boosted Once	mRNA	mRNA	21	0	0	0	0	0	0	0	0	0	0	0	0	0	0	0	314	0
868	40-59	F	Black or African American	Not Hispanic, Latino, or Spanish	Boosted Once	mRNA	mRNA	48	0	0	0	0	0	0	0	0	0	1	0	0	0	1	2	365	0
869	40-59	F	White	Not Hispanic, Latino, or Spanish	Boosted Once	mRNA	mRNA	55	0	0	0	0	0	0	0	0	0	0	0	0	1	1	3+	364	0
870	60-79	F	White	Not Hispanic, Latino, or Spanish	Boosted Once	mRNA	mRNA	80	0	0	1	0	0	0	0	0	0	1	1	0	0	0	3+	367	0
871	60-79	F	White	Not Hispanic, Latino, or Spanish	Boosted Once	mRNA	mRNA	121	1	0	0	0	0	0	0	1	1	1	0	0	1	1	3+	93	0
872	60-79	F	White	Not Hispanic, Latino, or Spanish	Boosted Once	mRNA	mRNA	102	0	0	0	0	0	0	0	1	0	1	0	0	0	0	2	364	0
873	80+	F	Black or African American	Not Hispanic, Latino, or Spanish	Boosted Once	mRNA	mRNA	33	0	0	0	0	0	0	0	0	0	1	0	0	0	0	2	367	0
874	60-79	F	White	Not Hispanic, Latino, or Spanish	Boosted Once	mRNA	mRNA	107	0	0	0	0	0	0	0	0	0	0	0	0	0	0	1	366	0
875	40-59	F	Asian	Not Hispanic, Latino, or Spanish	Boosted Once	mRNA	mRNA	52	0	0	0	0	0	0	0	0	0	0	0	0	0	0	0	270	1
876	80+	F	White	Not Hispanic, Latino, or Spanish	Boosted Once	mRNA	mRNA	58	0	0	0	0	0	0	0	0	0	0	0	0	0	0	1	182	0
877	60-79	F	Black or African American	Not Hispanic, Latino, or Spanish	Boosted Once	mRNA	mRNA	17	1	0	0	0	1	0	0	1	0	1	1	0	0	1	3+	368	0
878	60-79	F	Black or African American	Not Hispanic, Latino, or Spanish	Boosted Once	mRNA	mRNA	51	1	0	0	1	0	0	0	0	0	1	0	0	0	1	3+	241	0
879	40-59	M	White	Not Hispanic, Latino, or Spanish	Boosted Once	mRNA	mRNA	41	0	0	0	0	0	0	0	0	0	1	0	0	0	1	2	238	0
880	60-79	F	White	Not Hispanic, Latino, or Spanish	Boosted Once	mRNA	mRNA	92	0	0	0	0	0	0	0	0	0	0	0	0	0	0	0	182	0
881	60-79	M	White	Not Hispanic, Latino, or Spanish	Boosted Once	mRNA	mRNA	121	0	0	0	0	0	0	0	1	0	1	1	0	1	0	3+	99	0
882	60-79	M	White	Hispanic, Latino, or Spanish	Boosted Once	mRNA	mRNA	92	0	0	0	0	0	0	0	0	0	0	0	0	1	0	1	368	0
883	60-79	F	White	Not Hispanic, Latino, or Spanish	Boosted Once	mRNA	mRNA	39	0	0	0	0	0	0	0	0	0	1	0	0	0	0	1	331	0
884	60-79	F	White	Not Hispanic, Latino, or Spanish	Boosted Once	mRNA	mRNA	94	0	0	0	0	0	0	0	0	0	1	1	0	0	0	3+	92	0
885	40-59	F	White	Not Hispanic, Latino, or Spanish	Boosted Once	mRNA	mRNA	63	0	0	0	0	0	0	0	1	0	0	0	0	0	0	1	95	0
886	40-59	F	Black or African American	Not Hispanic, Latino, or Spanish	Boosted Once	mRNA	mRNA	85	0	0	0	0	0	0	0	1	0	1	0	0	0	1	3+	364	0
887	40-59	M	White	Not Hispanic, Latino, or Spanish	Boosted Once	mRNA	mRNA	56	0	0	0	0	0	0	0	0	0	1	0	0	0	1	3+	198	0
888	60-79	M	White	Not Hispanic, Latino, or Spanish	Boosted Once	mRNA	mRNA	42	0	0	0	0	0	0	0	0	0	0	0	0	0	0	0	181	0
889	60-79	M	White	Not Hispanic, Latino, or Spanish	Boosted Once	mRNA	mRNA	93	1	0	0	0	1	1	0	0	0	1	0	0	0	0	3+	367	0
890	60-79	M	White	Not Hispanic, Latino, or Spanish	Boosted Once	mRNA	mRNA	71	0	0	1	0	0	0	0	0	1	1	1	0	0	0	3+	365	0
891	60-79	F	White	Not Hispanic, Latino, or Spanish	Boosted Once	mRNA	mRNA	41	0	0	0	0	0	0	0	0	0	0	0	0	0	0	0	200	0
892	60-79	F	White	Not Hispanic, Latino, or Spanish	Boosted Once	mRNA	mRNA	81	0	0	0	0	0	0	0	0	0	1	0	0	0	1	2	368	0
893	40-59	M	White	Not Hispanic, Latino, or Spanish	Boosted Once	mRNA	mRNA	64	0	0	0	0	0	0	0	0	0	0	0	0	0	0	0	247	0
894	60-79	M	White	Not Hispanic, Latino, or Spanish	Boosted Once	mRNA	mRNA	94	0	0	0	0	0	0	0	0	0	1	1	0	0	0	3+	204	0
895	60-79	F	White	Not Hispanic, Latino, or Spanish	Boosted Once	mRNA	mRNA	130	1	0	0	0	0	0	0	0	0	1	0	0	0	0	3+	87	0
896	40-59	F	White	Not Hispanic, Latino, or Spanish	Boosted Once	mRNA	mRNA	19	0	0	0	0	0	0	0	0	0	0	0	0	0	0	0	181	0
897	60-79	M	White	Not Hispanic, Latino, or Spanish	Boosted Once	mRNA	mRNA	57	0	0	0	0	0	0	0	0	0	0	0	0	0	0	1	107	0
898	40-59	F	White	Not Hispanic, Latino, or Spanish	Boosted Once	mRNA	mRNA	72	0	0	0	0	0	0	0	0	0	1	0	0	1	0	2	367	0
899	80+	M	White	Not Hispanic, Latino, or Spanish	Boosted Once	mRNA	mRNA	85	0	0	0	0	0	0	0	1	0	1	0	0	0	0	3+	364	0
900	40-59	M	White	Not Hispanic, Latino, or Spanish	Boosted Once	mRNA	mRNA	91	0	0	0	0	0	0	0	0	0	0	0	0	0	0	0	286	0
901	80+	F	Black or African American	Not Hispanic, Latino, or Spanish	Boosted Once	mRNA	mRNA	51	0	0	0	0	0	0	0	0	0	1	0	0	0	1	3+	366	0
902	18-39	M	Asian	Not Hispanic, Latino, or Spanish	Boosted Once	mRNA	mRNA	64	0	0	1	0	1	0	0	0	0	0	1	0	0	0	3+	368	0
903	40-59	F	Black or African American	Not Hispanic, Latino, or Spanish	Boosted Once	mRNA	mRNA	36	0	0	0	0	0	0	0	1	0	1	0	0	0	0	2	181	0
904	60-79	F	White	Not Hispanic, Latino, or Spanish	Boosted Once	mRNA	mRNA	34	0	0	0	0	0	0	0	0	0	0	0	0	0	0	0	110	0
905	18-39	M	White	Not Hispanic, Latino, or Spanish	Boosted Once	mRNA	mRNA	91	0	1	0	0	1	1	0	0	0	1	0	0	0	0	3+	367	0
906	18-39	F	Black or African American	Not Hispanic, Latino, or Spanish	Boosted Once	mRNA	mRNA	34	0	0	0	0	0	0	0	0	0	0	0	0	0	0	0	182	0
907	40-59	M	White	Not Hispanic, Latino, or Spanish	Boosted Once	mRNA	mRNA	46	0	0	0	0	0	0	0	0	0	0	0	0	1	1	2	364	0
908	18-39	F	White	Not Hispanic, Latino, or Spanish	Boosted Once	mRNA	mRNA	49	0	0	0	0	0	0	0	0	0	0	0	0	0	0	0	365	0
909	40-59	M	Asian	Not Hispanic, Latino, or Spanish	Boosted Once	mRNA	mRNA	34	0	0	0	0	0	0	0	0	0	0	0	0	0	0	1	184	0
910	40-59	M	Other	Not Hispanic, Latino, or Spanish	Boosted Once	mRNA	mRNA	30	0	0	0	0	0	0	0	0	0	0	0	0	0	1	1	293	0
911	40-59	F	White	Not Hispanic, Latino, or Spanish	Boosted Once	mRNA	mRNA	57	0	0	0	0	0	0	0	0	0	0	0	0	0	1	1	365	0
912	40-59	F	White	Not Hispanic, Latino, or Spanish	Boosted Once	mRNA	mRNA	59	0	0	1	0	0	0	0	0	0	0	0	0	0	0	1	184	0
913	40-59	M	White	Not Hispanic, Latino, or Spanish	Boosted Once	mRNA	mRNA	19	0	0	0	0	0	0	0	0	0	0	0	0	0	1	1	184	0
914	60-79	F	White	Not Hispanic, Latino, or Spanish	Boosted Once	mRNA	mRNA	70	0	0	0	0	0	0	0	0	0	0	1	0	0	0	1	98	0
915	60-79	F	White	Not Hispanic, Latino, or Spanish	Boosted Once	mRNA	mRNA	58	0	0	0	0	0	0	0	0	0	1	0	0	0	1	2	127	0
916	18-39	M	White	Not Hispanic, Latino, or Spanish	Boosted Once	mRNA	mRNA	63	0	0	0	0	0	0	0	1	0	0	0	0	0	0	1	366	0
917	40-59	F	White	Not Hispanic, Latino, or Spanish	Boosted Once	mRNA	mRNA	103	0	0	0	0	0	0	0	0	0	0	0	0	0	0	0	96	0
918	40-59	F	White	Hispanic, Latino, or Spanish	Boosted Once	mRNA	mRNA	90	0	0	0	0	0	0	0	0	0	0	0	0	0	0	0	121	1
919	40-59	M	Black or African American	Not Hispanic, Latino, or Spanish	Boosted Once	mRNA	mRNA	38	0	0	0	0	0	0	0	0	0	1	0	0	0	0	1	303	0
920	40-59	M	White	Hispanic, Latino, or Spanish	Boosted Once	mRNA	mRNA	25	0	0	0	0	0	0	0	0	0	0	0	0	0	0	0	366	0
921	18-39	M	White	Hispanic, Latino, or Spanish	Boosted Once	mRNA	mRNA	47	0	0	0	0	0	0	0	0	0	0	0	0	0	0	0	365	0
922	40-59	M	White	Not Hispanic, Latino, or Spanish	Boosted Once	mRNA	mRNA	132	0	0	1	0	0	0	0	0	0	0	0	0	0	0	1	367	0
923	40-59	F	White	Not Hispanic, Latino, or Spanish	Boosted Once	mRNA	mRNA	47	0	0	0	0	0	0	0	0	0	0	0	0	1	0	1	220	0
924	60-79	F	White	Not Hispanic, Latino, or Spanish	Boosted Once	mRNA	mRNA	72	0	0	0	0	0	0	0	0	0	0	0	0	0	0	0	207	0
925	60-79	F	White	Not Hispanic, Latino, or Spanish	Boosted Once	mRNA	mRNA	67	0	0	0	0	0	0	0	0	0	0	0	0	0	0	0	88	0
926	60-79	M	White	Not Hispanic, Latino, or Spanish	Boosted Once	mRNA	mRNA	38	0	0	0	0	0	0	0	0	0	0	1	0	0	0	1	255	0
927	40-59	M	White	Not Hispanic, Latino, or Spanish	Boosted Once	mRNA	mRNA	25	0	0	0	0	0	0	0	0	0	0	0	0	1	0	1	194	0
928	40-59	F	White	Not Hispanic, Latino, or Spanish	Boosted Once	mRNA	mRNA	80	0	0	0	0	0	0	0	0	0	0	1	0	0	0	1	368	0
929	60-79	F	Black or African American	Not Hispanic, Latino, or Spanish	Boosted Once	mRNA	mRNA	77	0	0	0	0	0	0	0	0	0	1	0	0	0	1	2	368	0
930	60-79	F	White	Hispanic, Latino, or Spanish	Boosted Once	mRNA	mRNA	95	0	0	0	0	0	0	0	0	0	1	1	0	0	0	2	172	0
931	60-79	M	White	Hispanic, Latino, or Spanish	Boosted Once	mRNA	mRNA	39	0	0	0	0	0	0	0	0	0	1	0	0	0	0	1	194	0
932	60-79	M	White	Not Hispanic, Latino, or Spanish	Boosted Once	mRNA	mRNA	52	1	0	0	0	0	0	0	0	0	1	0	0	0	0	3+	332	0
933	80+	F	White	Not Hispanic, Latino, or Spanish	Boosted Once	mRNA	mRNA	41	0	0	0	0	0	0	0	0	0	0	0	0	0	0	0	269	0
934	40-59	M	White	Not Hispanic, Latino, or Spanish	Boosted Once	Adenovirus vector	mRNA	63	0	0	0	0	0	0	0	0	0	0	0	0	0	1	1	206	0
935	40-59	F	White	Not Hispanic, Latino, or Spanish	Boosted Once	mRNA	mRNA	62	0	0	0	0	0	0	0	0	0	0	0	0	0	0	0	364	0
936	40-59	M	White	Not Hispanic, Latino, or Spanish	Boosted Once	mRNA	mRNA	32	0	0	0	0	0	0	0	0	0	0	0	0	0	0	0	314	0
937	40-59	F	White	Not Hispanic, Latino, or Spanish	Boosted Once	mRNA	mRNA	39	0	0	0	0	0	0	0	0	0	0	0	0	0	0	1	111	0
938	80+	M	White	Not Hispanic, Latino, or Spanish	Boosted Once	mRNA	mRNA	56	1	0	0	0	1	0	0	0	0	1	1	0	0	1	3+	318	0
939	40-59	F	White	Not Hispanic, Latino, or Spanish	Boosted Once	mRNA	mRNA	35	0	0	0	0	0	0	0	0	0	0	0	0	0	0	1	109	1
940	60-79	F	White	Not Hispanic, Latino, or Spanish	Boosted Once	mRNA	mRNA	85	1	0	0	0	0	0	0	0	0	1	0	0	0	1	3+	367	0
941	40-59	M	White	Not Hispanic, Latino, or Spanish	Boosted Once	mRNA	mRNA	55	0	0	0	0	0	0	0	0	0	0	0	0	0	0	0	366	0
942	60-79	F	White	Not Hispanic, Latino, or Spanish	Boosted Once	mRNA	mRNA	53	0	0	0	0	0	0	0	0	0	1	0	0	0	1	2	252	0
943	40-59	M	White	Not Hispanic, Latino, or Spanish	Boosted Once	mRNA	mRNA	47	0	0	0	0	0	0	0	0	0	1	0	0	0	1	2	260	0
944	60-79	M	White	Not Hispanic, Latino, or Spanish	Boosted Once	mRNA	mRNA	74	0	0	1	0	0	0	0	0	0	0	0	0	0	0	1	365	0
945	40-59	F	White	Not Hispanic, Latino, or Spanish	Boosted Once	mRNA	mRNA	29	0	0	0	0	0	0	0	0	0	0	0	0	0	0	0	244	0
946	40-59	F	White	Not Hispanic, Latino, or Spanish	Boosted Once	mRNA	mRNA	21	0	0	0	0	0	0	0	0	0	0	0	0	1	1	2	136	0
947	40-59	F	White	Not Hispanic, Latino, or Spanish	Boosted Once	mRNA	mRNA	28	0	0	0	0	0	0	0	0	0	0	0	0	0	0	0	293	0
948	40-59	M	White	Not Hispanic, Latino, or Spanish	Boosted Once	mRNA	mRNA	64	0	0	0	0	0	0	0	0	0	1	0	0	0	1	3+	368	0
949	40-59	M	White	Not Hispanic, Latino, or Spanish	Boosted Once	mRNA	mRNA	32	0	0	0	0	0	0	0	0	0	0	0	0	0	0	0	183	0
950	18-39	F	White	Hispanic, Latino, or Spanish	Boosted Once	mRNA	mRNA	73	0	0	0	1	0	0	0	0	0	1	0	0	0	1	3+	262	1
951	18-39	F	White	Not Hispanic, Latino, or Spanish	Boosted Once	mRNA	mRNA	71	0	0	0	0	0	0	0	0	0	0	0	0	0	0	0	235	0
952	40-59	M	White	Hispanic, Latino, or Spanish	Boosted Once	mRNA	mRNA	24	1	0	0	0	1	0	0	0	0	1	0	0	0	1	3+	365	0
953	40-59	M	White	Not Hispanic, Latino, or Spanish	Boosted Once	mRNA	mRNA	53	0	0	0	0	0	0	0	0	0	0	0	0	0	0	0	367	0
954	40-59	M	White	Not Hispanic, Latino, or Spanish	Boosted Once	mRNA	mRNA	37	0	0	0	0	0	0	0	0	0	0	0	0	0	1	1	223	0
955	40-59	F	White	Not Hispanic, Latino, or Spanish	Boosted Once	mRNA	mRNA	57	0	0	0	0	0	0	0	0	0	0	0	0	0	0	0	228	0
956	40-59	F	White	Not Hispanic, Latino, or Spanish	Boosted Once	mRNA	mRNA	31	0	0	0	0	0	0	0	0	0	0	0	0	0	0	0	366	0
957	40-59	F	Black or African American	Not Hispanic, Latino, or Spanish	Boosted Once	mRNA	mRNA	57	0	0	0	0	0	0	0	0	0	0	0	0	0	0	0	182	0
958	40-59	F	Asian	Not Hispanic, Latino, or Spanish	Boosted Once	mRNA	mRNA	57	0	0	0	0	0	0	0	0	0	0	0	0	0	0	0	254	0
959	60-79	M	White	Hispanic, Latino, or Spanish	Boosted Once	mRNA	mRNA	70	0	0	1	0	0	0	0	0	0	1	0	0	0	0	2	366	0
960	40-59	M	White	Not Hispanic, Latino, or Spanish	Boosted Once	mRNA	mRNA	53	0	0	0	0	0	0	0	0	0	0	0	0	0	0	1	364	0
961	40-59	F	White	Not Hispanic, Latino, or Spanish	Boosted Once	mRNA	mRNA	59	0	0	0	0	0	0	0	0	0	0	0	0	0	1	1	365	0
962	40-59	M	Other	Not Hispanic, Latino, or Spanish	Boosted Once	mRNA	mRNA	20	1	0	0	0	0	0	0	0	0	1	0	0	0	1	3+	183	0
963	40-59	M	Other	Not Hispanic, Latino, or Spanish	Boosted Once	mRNA	mRNA	66	0	0	0	0	0	0	0	0	0	0	0	0	0	0	0	181	0
964	18-39	F	White	Not Hispanic, Latino, or Spanish	Boosted Once	mRNA	mRNA	121	0	0	0	0	0	0	0	0	0	0	0	0	0	0	0	365	0
965	40-59	F	Asian	Not Hispanic, Latino, or Spanish	Boosted Once	mRNA	mRNA	57	0	0	0	0	0	0	0	0	0	1	0	0	0	0	1	232	0
966	40-59	F	White	Not Hispanic, Latino, or Spanish	Boosted Once	mRNA	mRNA	56	0	0	0	0	0	0	0	0	0	0	1	1	0	0	2	365	0
967	18-39	F	White	Not Hispanic, Latino, or Spanish	Boosted Once	Adenovirus vector	mRNA	67	0	0	0	0	0	0	0	0	0	0	0	0	0	0	0	364	0
968	18-39	F	White	Not Hispanic, Latino, or Spanish	Boosted Once	mRNA	mRNA	29	0	0	0	0	0	0	0	0	0	0	0	0	0	0	0	289	1
969	40-59	F	White	Not Hispanic, Latino, or Spanish	Boosted Once	mRNA	mRNA	48	0	0	0	0	0	0	0	0	0	0	0	0	0	0	0	234	0
970	40-59	M	White	Not Hispanic, Latino, or Spanish	Boosted Once	mRNA	mRNA	45	0	0	0	0	0	0	0	0	0	0	0	0	1	0	1	364	0
971	40-59	M	White	Not Hispanic, Latino, or Spanish	Boosted Once	mRNA	mRNA	66	0	0	0	0	0	0	0	0	0	0	1	0	0	1	2	184	0
972	18-39	M	White	Not Hispanic, Latino, or Spanish	Boosted Once	mRNA	mRNA	31	0	0	1	0	0	0	0	0	0	0	1	1	0	0	3+	365	0
973	80+	F	White	Not Hispanic, Latino, or Spanish	Boosted Once	mRNA	mRNA	62	1	0	0	0	1	0	0	0	0	1	0	0	0	1	3+	344	0
974	40-59	F	White	Not Hispanic, Latino, or Spanish	Boosted Once	mRNA	mRNA	33	0	0	0	0	0	0	0	0	0	0	0	0	0	0	0	331	0
975	80+	F	White	Not Hispanic, Latino, or Spanish	Boosted Once	mRNA	mRNA	51	0	0	0	0	0	0	0	0	0	1	0	0	0	0	2	110	0
976	40-59	M	White	Not Hispanic, Latino, or Spanish	Boosted Once	mRNA	mRNA	47	0	0	0	0	0	0	0	0	0	0	0	0	0	0	1	368	0
977	40-59	M	White	Not Hispanic, Latino, or Spanish	Boosted Once	Adenovirus vector	Adenovirus vector	42	0	0	0	1	0	0	0	0	0	1	0	0	0	1	3+	348	0
978	40-59	M	White	Not Hispanic, Latino, or Spanish	Boosted Once	mRNA	mRNA	31	0	0	0	0	1	0	0	0	0	0	0	0	0	0	1	364	0
979	40-59	F	White	Not Hispanic, Latino, or Spanish	Boosted Once	mRNA	mRNA	34	0	0	0	0	0	0	0	0	0	0	0	0	0	0	0	267	0
980	40-59	F	White	Not Hispanic, Latino, or Spanish	Boosted Once	mRNA	mRNA	67	0	0	0	0	0	0	0	0	0	0	0	0	0	0	1	367	0
981	40-59	F	White	Not Hispanic, Latino, or Spanish	Boosted Once	mRNA	mRNA	41	0	0	0	0	0	0	0	0	0	0	1	0	1	0	2	183	0
982	60-79	F	White	Not Hispanic, Latino, or Spanish	Boosted Once	mRNA	mRNA	22	0	0	0	0	0	0	0	0	0	1	1	0	0	1	3+	365	0
983	40-59	F	White	Not Hispanic, Latino, or Spanish	Boosted Once	mRNA	mRNA	41	0	0	0	0	0	0	0	1	0	0	0	0	0	0	2	366	0
984	40-59	F	White	Not Hispanic, Latino, or Spanish	Boosted Once	mRNA	mRNA	30	0	0	0	0	0	0	0	0	0	0	0	0	0	0	0	13	1
985	40-59	F	White	Not Hispanic, Latino, or Spanish	Boosted Once	mRNA	mRNA	78	0	0	0	0	0	0	0	0	0	0	0	0	0	0	0	307	0
986	40-59	F	White	Not Hispanic, Latino, or Spanish	Boosted Once	mRNA	mRNA	65	0	0	0	0	0	0	0	0	0	0	0	0	0	0	0	365	0
987	40-59	F	White	Not Hispanic, Latino, or Spanish	Boosted Once	mRNA	mRNA	71	0	0	0	0	0	0	0	0	0	0	0	0	1	0	1	368	0
988	40-59	F	White	Not Hispanic, Latino, or Spanish	Boosted Once	mRNA	mRNA	44	0	0	0	0	0	0	0	0	0	0	1	0	0	0	1	366	0
989	18-39	F	White	Not Hispanic, Latino, or Spanish	Boosted Once	mRNA	mRNA	29	0	0	1	0	0	0	0	0	0	0	1	1	0	0	3+	368	0
990	40-59	F	White	Not Hispanic, Latino, or Spanish	Boosted Once	mRNA	mRNA	47	0	0	0	0	0	0	0	0	0	1	0	0	0	0	1	184	0
991	40-59	M	White	Not Hispanic, Latino, or Spanish	Boosted Once	mRNA	mRNA	57	0	0	0	0	0	0	0	0	0	0	0	0	1	0	1	283	0
992	40-59	M	White	Not Hispanic, Latino, or Spanish	Boosted Once	mRNA	mRNA	73	0	0	0	0	0	0	0	0	0	0	0	0	0	1	1	366	0
993	40-59	M	White	Not Hispanic, Latino, or Spanish	Boosted Once	mRNA	mRNA	118	1	0	1	0	1	0	0	0	0	1	1	0	0	0	3+	117	1
994	40-59	M	White	Not Hispanic, Latino, or Spanish	Boosted Once	mRNA	mRNA	57	0	0	0	0	0	0	0	0	0	1	0	0	0	1	2	141	0
995	40-59	F	White	Not Hispanic, Latino, or Spanish	Boosted Once	mRNA	mRNA	35	0	0	0	0	0	0	0	1	0	0	1	0	0	0	2	365	0
996	40-59	M	White	Not Hispanic, Latino, or Spanish	Boosted Once	Adenovirus vector	Adenovirus vector	58	0	0	0	0	0	0	0	1	0	0	0	0	0	1	2	184	0
997	60-79	M	White	Not Hispanic, Latino, or Spanish	Boosted Once	mRNA	mRNA	17	0	0	0	0	0	0	0	0	0	0	0	0	0	0	0	152	0
998	40-59	M	White	Not Hispanic, Latino, or Spanish	Boosted Once	mRNA	mRNA	135	0	1	0	0	1	1	0	0	0	1	0	0	1	0	3+	119	0
999	80+	M	White	Not Hispanic, Latino, or Spanish	Boosted Once	mRNA	mRNA	98	0	0	0	0	0	0	0	0	0	1	0	0	0	0	2	153	1
1000	40-59	F	White	Not Hispanic, Latino, or Spanish	Boosted Once	mRNA	mRNA	91	0	0	0	0	0	0	0	0	0	0	1	0	0	0	1	57	0
1001	40-59	F	White	Not Hispanic, Latino, or Spanish	Boosted Once	mRNA	mRNA	33	0	0	0	0	0	0	0	0	0	1	0	0	0	0	1	364	0
1002	18-39	F	White	Not Hispanic, Latino, or Spanish	Boosted Once	Adenovirus vector	mRNA	48	0	0	1	0	0	0	0	0	0	0	0	0	0	0	1	289	0
1003	60-79	F	White	Not Hispanic, Latino, or Spanish	Boosted Once	mRNA	mRNA	95	0	0	0	0	0	0	0	0	0	0	0	0	0	0	1	96	0
1004	40-59	F	White	Not Hispanic, Latino, or Spanish	Boosted Once	mRNA	mRNA	51	0	0	0	0	0	0	0	0	0	0	0	0	1	0	1	368	0
1005	60-79	F	White	Not Hispanic, Latino, or Spanish	Boosted Once	mRNA	mRNA	63	0	0	0	0	0	0	0	0	0	0	1	0	0	1	2	368	0
1006	80+	F	White	Not Hispanic, Latino, or Spanish	Boosted Once	mRNA	mRNA	29	0	0	0	0	0	0	0	0	0	1	0	0	0	1	3+	259	0
1007	60-79	F	White	Hispanic, Latino, or Spanish	Boosted Once	mRNA	mRNA	44	0	0	0	0	0	0	0	0	0	1	0	0	0	0	1	183	0
1008	40-59	F	Other	Not Hispanic, Latino, or Spanish	Boosted Once	mRNA	mRNA	38	0	0	0	0	0	0	0	0	0	0	0	0	0	0	0	368	0
1009	40-59	M	White	Not Hispanic, Latino, or Spanish	Boosted Once	mRNA	mRNA	35	0	0	0	0	0	0	0	0	0	0	0	0	0	0	1	116	0
1010	40-59	M	White	Not Hispanic, Latino, or Spanish	Boosted Once	mRNA	mRNA	27	0	0	0	0	0	0	0	0	0	0	0	0	0	1	1	243	0
1011	80+	M	Black or African American	Not Hispanic, Latino, or Spanish	Boosted Once	mRNA	mRNA	54	1	0	0	0	0	0	0	0	0	1	0	0	0	0	3+	366	0
1012	60-79	F	Other	Not Hispanic, Latino, or Spanish	Boosted Once	mRNA	mRNA	31	0	0	1	0	0	0	0	0	0	1	0	0	0	1	3+	334	0
1013	60-79	F	Black or African American	Not Hispanic, Latino, or Spanish	Boosted Once	mRNA	mRNA	66	0	0	0	0	1	0	0	0	0	1	0	0	1	0	3+	367	0
1014	40-59	F	Black or African American	Not Hispanic, Latino, or Spanish	Boosted Once	mRNA	mRNA	52	0	0	0	0	0	0	0	0	0	1	0	0	0	1	2	254	0
1015	40-59	M	Asian	Not Hispanic, Latino, or Spanish	Boosted Once	mRNA	mRNA	96	0	0	1	0	0	0	0	0	0	0	0	0	0	0	1	266	0
1016	40-59	M	White	Not Hispanic, Latino, or Spanish	Boosted Once	Adenovirus vector	mRNA	60	0	0	0	0	0	0	0	0	0	0	0	0	0	0	0	261	0
1017	40-59	F	Other	Hispanic, Latino, or Spanish	Boosted Once	mRNA	mRNA	85	0	0	0	0	0	0	0	0	0	1	0	0	0	1	2	367	0
1018	18-39	F	Asian	Not Hispanic, Latino, or Spanish	Boosted Once	mRNA	mRNA	31	0	0	0	0	0	0	0	0	0	0	0	0	0	0	0	0	1
1019	40-59	M	Other	Not Hispanic, Latino, or Spanish	Boosted Once	mRNA	mRNA	20	1	0	0	0	1	0	0	0	0	0	0	0	0	0	3+	325	0
1020	60-79	M	Asian	Not Hispanic, Latino, or Spanish	Boosted Once	mRNA	mRNA	70	1	0	0	0	0	0	0	0	0	1	1	0	0	1	3+	365	0
1021	40-59	F	White	Not Hispanic, Latino, or Spanish	Boosted Once	mRNA	mRNA	16	0	0	0	0	0	0	0	0	0	0	0	0	0	1	1	180	0
1022	60-79	F	Other	Not Hispanic, Latino, or Spanish	Boosted Once	mRNA	mRNA	46	0	0	0	0	0	0	0	0	0	1	0	0	1	0	2	365	0
1023	40-59	M	White	Not Hispanic, Latino, or Spanish	Boosted Once	mRNA	mRNA	42	0	0	0	0	0	0	0	0	0	0	0	0	0	0	0	318	0
1024	60-79	F	Black or African American	Not Hispanic, Latino, or Spanish	Boosted Once	mRNA	mRNA	40	0	0	0	0	0	0	0	0	0	1	1	0	0	0	3+	366	0
1025	60-79	F	Black or African American	Not Hispanic, Latino, or Spanish	Boosted Once	mRNA	mRNA	100	1	0	0	0	0	0	0	0	0	1	0	0	0	1	3+	364	0
1026	60-79	M	Black or African American	Not Hispanic, Latino, or Spanish	Boosted Once	mRNA	mRNA	90	0	0	1	0	0	0	0	0	0	1	1	0	0	0	3+	184	0
1027	40-59	M	Black or African American	Not Hispanic, Latino, or Spanish	Boosted Once	mRNA	mRNA	92	0	0	0	0	0	0	0	0	0	1	0	0	0	1	2	280	0
1028	40-59	M	Asian	Not Hispanic, Latino, or Spanish	Boosted Once	mRNA	mRNA	34	1	0	0	0	0	0	0	0	0	1	0	0	0	1	3+	366	0
1029	60-79	F	Black or African American	Not Hispanic, Latino, or Spanish	Boosted Once	mRNA	mRNA	38	1	0	0	0	0	0	0	0	0	1	0	0	0	1	3+	366	0
1030	18-39	F	White	Not Hispanic, Latino, or Spanish	Boosted Once	mRNA	mRNA	49	0	0	0	0	0	0	0	0	0	0	0	0	1	0	1	368	0
1031	40-59	F	Asian	Not Hispanic, Latino, or Spanish	Boosted Once	mRNA	mRNA	58	0	0	0	0	0	0	0	0	0	0	0	0	0	0	0	366	0
1032	40-59	F	Other	Not Hispanic, Latino, or Spanish	Boosted Once	mRNA	mRNA	49	0	0	0	0	0	0	0	0	0	0	0	0	0	0	0	367	0
1033	40-59	F	White	Not Hispanic, Latino, or Spanish	Boosted Once	mRNA	mRNA	48	0	0	0	0	0	0	0	0	0	0	0	0	0	0	0	368	0
1034	40-59	F	White	Not Hispanic, Latino, or Spanish	Boosted Once	mRNA	mRNA	125	1	0	0	0	0	0	0	0	0	1	0	0	1	1	3+	368	0
1035	40-59	F	White	Not Hispanic, Latino, or Spanish	Boosted Once	mRNA	mRNA	57	0	0	0	0	0	0	0	0	0	0	0	0	0	0	0	253	0
1036	40-59	M	White	Not Hispanic, Latino, or Spanish	Boosted Once	mRNA	mRNA	74	1	0	0	0	0	0	0	0	0	0	0	0	0	0	1	183	0
1037	40-59	F	White	Not Hispanic, Latino, or Spanish	Boosted Once	mRNA	mRNA	24	0	0	0	0	0	0	0	0	0	0	0	0	0	0	0	366	0
1038	60-79	M	White	Not Hispanic, Latino, or Spanish	Boosted Once	mRNA	mRNA	72	1	0	0	1	0	0	0	0	0	1	0	0	0	1	3+	351	0
1039	60-79	F	White	Not Hispanic, Latino, or Spanish	Boosted Once	mRNA	mRNA	51	0	0	0	0	0	0	0	0	0	1	0	0	0	1	3+	181	0
1040	40-59	F	White	Not Hispanic, Latino, or Spanish	Boosted Once	mRNA	mRNA	74	0	0	0	0	0	0	0	0	0	0	0	0	0	0	0	56	1
1041	40-59	F	White	Not Hispanic, Latino, or Spanish	Boosted Once	Adenovirus vector	mRNA	66	0	0	0	0	0	0	0	0	0	0	0	0	0	0	0	368	0
1042	40-59	F	White	Not Hispanic, Latino, or Spanish	Boosted Once	mRNA	mRNA	83	0	0	0	0	0	0	0	0	0	0	0	0	0	0	0	365	0
1043	40-59	F	White	Not Hispanic, Latino, or Spanish	Boosted Once	mRNA	mRNA	29	0	0	0	0	0	0	0	0	0	0	0	0	0	0	0	310	0
1044	40-59	F	White	Not Hispanic, Latino, or Spanish	Boosted Once	mRNA	mRNA	56	0	0	0	0	0	0	0	0	0	1	0	0	0	0	1	366	0
1045	40-59	F	White	Not Hispanic, Latino, or Spanish	Boosted Once	mRNA	mRNA	130	0	0	0	0	0	0	0	0	0	0	0	0	1	0	1	152	0
1046	40-59	F	White	Not Hispanic, Latino, or Spanish	Boosted Once	mRNA	mRNA	27	0	0	0	0	0	0	0	0	0	0	0	0	0	0	1	323	0
1047	60-79	F	White	Not Hispanic, Latino, or Spanish	Boosted Once	mRNA	mRNA	18	0	0	0	0	0	0	0	1	0	0	0	0	0	0	1	364	0
1048	80+	F	White	Not Hispanic, Latino, or Spanish	Boosted Once	mRNA	mRNA	128	0	0	0	0	0	0	0	0	0	0	0	0	0	0	0	367	0
1049	40-59	F	White	Not Hispanic, Latino, or Spanish	Boosted Once	mRNA	mRNA	140	0	0	0	0	0	0	0	0	0	0	1	1	0	0	3+	364	0
1050	80+	F	White	Not Hispanic, Latino, or Spanish	Boosted Once	mRNA	mRNA	96	0	0	0	0	0	0	0	0	1	1	0	0	0	0	3+	195	1
1051	60-79	M	White	Not Hispanic, Latino, or Spanish	Boosted Once	mRNA	mRNA	58	0	0	0	0	0	0	0	0	0	0	0	0	0	0	0	108	0
1052	60-79	M	White	Not Hispanic, Latino, or Spanish	Boosted Once	mRNA	mRNA	70	0	0	0	0	0	0	0	0	0	0	1	0	0	0	1	366	0
1053	60-79	F	White	Not Hispanic, Latino, or Spanish	Boosted Once	mRNA	mRNA	69	0	0	0	0	1	0	0	0	0	1	0	0	0	0	3+	140	0
1054	60-79	F	White	Not Hispanic, Latino, or Spanish	Boosted Once	mRNA	mRNA	64	1	0	0	0	0	0	0	0	0	1	0	0	0	0	3+	180	0
1055	80+	M	White	Not Hispanic, Latino, or Spanish	Boosted Once	mRNA	mRNA	69	0	0	0	0	0	0	0	0	0	0	1	0	0	0	2	273	0
1056	40-59	M	White	Not Hispanic, Latino, or Spanish	Boosted Once	mRNA	mRNA	64	1	0	0	0	0	0	0	0	0	1	0	0	0	1	3+	365	0
1057	60-79	M	White	Not Hispanic, Latino, or Spanish	Boosted Once	mRNA	mRNA	34	0	0	0	0	0	0	0	0	0	0	0	0	0	0	0	108	0
1058	60-79	M	White	Not Hispanic, Latino, or Spanish	Boosted Once	Adenovirus vector	mRNA	53	0	0	0	0	0	0	0	0	0	1	0	0	0	0	1	128	0
1059	40-59	M	White	Not Hispanic, Latino, or Spanish	Boosted Once	mRNA	mRNA	51	0	0	0	0	0	0	0	0	0	0	0	0	0	0	0	180	0
1060	40-59	M	White	Not Hispanic, Latino, or Spanish	Boosted Once	mRNA	mRNA	87	0	0	0	0	0	0	0	0	0	0	0	0	0	1	1	181	0
1061	60-79	M	White	Not Hispanic, Latino, or Spanish	Boosted Once	mRNA	mRNA	20	0	0	0	0	0	0	0	0	0	1	0	0	0	1	3+	368	0
1062	40-59	F	White	Not Hispanic, Latino, or Spanish	Boosted Once	mRNA	mRNA	32	0	0	0	0	0	0	0	1	0	0	0	0	0	0	1	365	0
1063	40-59	F	White	Not Hispanic, Latino, or Spanish	Boosted Once	mRNA	mRNA	48	0	0	0	0	0	0	0	0	0	0	0	0	0	0	1	185	0
1064	40-59	F	White	Not Hispanic, Latino, or Spanish	Boosted Once	mRNA	mRNA	60	0	0	0	0	0	0	0	1	0	0	0	0	0	0	1	344	0
1065	40-59	F	White	Not Hispanic, Latino, or Spanish	Boosted Once	mRNA	mRNA	130	0	0	0	0	0	0	0	0	0	0	0	0	1	0	1	364	0
1066	40-59	F	White	Not Hispanic, Latino, or Spanish	Boosted Once	mRNA	mRNA	30	0	0	0	0	0	0	0	0	0	0	0	0	0	0	0	364	0
1067	60-79	F	White	Not Hispanic, Latino, or Spanish	Boosted Once	mRNA	mRNA	34	0	0	0	0	0	0	0	1	0	0	0	0	0	0	1	367	0
1068	40-59	F	White	Not Hispanic, Latino, or Spanish	Boosted 2+ Times	mRNA	mRNA	37	0	0	0	0	0	0	0	0	0	0	0	0	0	0	0	335	0
1069	60-79	F	White	Not Hispanic, Latino, or Spanish	Boosted Once	mRNA	mRNA	83	0	0	1	0	0	0	0	0	0	1	0	0	0	1	3+	170	0
1070	40-59	F	White	Not Hispanic, Latino, or Spanish	Boosted Once	mRNA	mRNA	59	0	0	0	0	0	0	0	0	0	0	0	0	0	0	0	180	0
1071	18-39	F	White	Not Hispanic, Latino, or Spanish	Boosted Once	mRNA	mRNA	22	0	0	0	0	0	0	0	0	0	0	0	0	0	0	0	180	0
1072	40-59	M	White	Not Hispanic, Latino, or Spanish	Boosted Once	mRNA	mRNA	66	0	0	0	0	0	0	0	0	0	0	0	0	0	0	0	365	0
1073	40-59	M	White	Not Hispanic, Latino, or Spanish	Boosted Once	mRNA	mRNA	42	0	0	0	0	0	0	0	0	0	1	0	0	0	1	2	3	1
1074	40-59	F	White	Hispanic, Latino, or Spanish	Boosted Once	mRNA	mRNA	64	0	0	0	0	0	0	0	0	0	1	0	0	0	0	1	249	0
1075	40-59	F	White	Not Hispanic, Latino, or Spanish	Boosted Once	mRNA	mRNA	17	0	0	0	0	0	0	0	0	0	0	0	0	0	0	0	366	0
1076	40-59	F	White	Not Hispanic, Latino, or Spanish	Boosted Once	mRNA	mRNA	50	1	0	0	0	0	0	0	0	0	0	0	0	0	0	1	145	0
1077	40-59	F	White	Not Hispanic, Latino, or Spanish	Boosted Once	mRNA	mRNA	19	0	0	0	0	0	0	0	0	0	0	0	0	1	0	1	366	0
1078	40-59	F	White	Not Hispanic, Latino, or Spanish	Boosted Once	mRNA	mRNA	27	0	0	0	0	0	0	0	0	0	0	0	0	0	0	0	0	1
1079	60-79	F	White	Not Hispanic, Latino, or Spanish	Boosted Once	mRNA	mRNA	33	0	0	0	0	0	0	0	1	0	0	0	0	0	0	1	183	0
1080	40-59	F	White	Not Hispanic, Latino, or Spanish	Boosted Once	mRNA	mRNA	29	0	0	0	0	1	0	0	0	0	1	0	0	0	0	2	364	0
1081	40-59	F	White	Not Hispanic, Latino, or Spanish	Boosted Once	mRNA	mRNA	47	0	0	0	0	0	0	0	0	0	0	0	0	1	0	1	366	0
1082	40-59	F	White	Not Hispanic, Latino, or Spanish	Boosted Once	mRNA	mRNA	38	0	0	0	0	0	0	0	0	0	0	0	0	0	0	0	232	0
1083	60-79	F	White	Not Hispanic, Latino, or Spanish	Boosted Once	mRNA	mRNA	41	0	0	0	0	0	0	0	0	0	1	0	0	0	0	1	227	1
1084	18-39	F	White	Not Hispanic, Latino, or Spanish	Boosted Once	mRNA	mRNA	60	0	0	0	0	0	0	0	1	0	0	0	0	0	0	1	269	1
1085	40-59	F	White	Not Hispanic, Latino, or Spanish	Boosted Once	mRNA	mRNA	42	0	0	0	0	0	0	0	0	0	0	0	0	0	0	0	366	0
1086	40-59	M	White	Not Hispanic, Latino, or Spanish	Boosted Once	mRNA	mRNA	45	0	0	0	0	0	0	0	0	0	1	0	0	0	0	1	296	0
1087	40-59	M	White	Not Hispanic, Latino, or Spanish	Boosted Once	mRNA	mRNA	35	0	0	0	0	0	0	0	0	0	0	0	0	0	0	0	365	0
1088	80+	M	White	Not Hispanic, Latino, or Spanish	Boosted Once	mRNA	mRNA	140	1	1	0	0	1	0	0	0	0	1	1	0	0	0	3+	368	0
1089	40-59	M	White	Not Hispanic, Latino, or Spanish	Boosted Once	mRNA	mRNA	58	0	0	0	0	0	0	0	0	0	0	0	0	0	0	0	368	0
1090	60-79	M	White	Not Hispanic, Latino, or Spanish	Boosted Once	mRNA	mRNA	48	0	0	0	0	0	0	0	0	0	0	1	0	0	0	1	184	0
1091	60-79	M	White	Not Hispanic, Latino, or Spanish	Boosted Once	mRNA	mRNA	57	0	0	0	0	0	0	0	0	0	0	0	0	0	0	0	184	0
1092	60-79	M	White	Not Hispanic, Latino, or Spanish	Boosted Once	mRNA	mRNA	68	0	0	0	0	0	0	0	0	0	1	1	0	0	0	3+	109	0
1093	60-79	M	White	Not Hispanic, Latino, or Spanish	Boosted Once	mRNA	mRNA	75	0	0	0	0	1	0	0	0	0	1	0	0	0	0	3+	122	0
1094	60-79	F	White	Not Hispanic, Latino, or Spanish	Boosted Once	mRNA	mRNA	90	0	0	0	0	0	0	0	0	0	0	0	0	0	0	1	365	0
1095	80+	F	White	Not Hispanic, Latino, or Spanish	Boosted Once	mRNA	mRNA	63	0	0	0	0	0	0	0	0	0	1	1	0	0	0	2	90	0
1096	40-59	F	White	Not Hispanic, Latino, or Spanish	Boosted Once	mRNA	mRNA	28	0	0	0	0	0	0	0	0	0	0	0	0	0	0	0	365	0
1097	60-79	F	White	Not Hispanic, Latino, or Spanish	Boosted Once	mRNA	mRNA	82	0	0	0	0	0	0	0	0	0	0	1	0	0	0	1	258	0
1098	40-59	F	White	Not Hispanic, Latino, or Spanish	Boosted Once	mRNA	mRNA	35	0	0	0	0	0	0	0	0	0	0	1	0	0	0	1	366	0
1099	60-79	F	White	Not Hispanic, Latino, or Spanish	Boosted Once	mRNA	mRNA	62	0	0	0	0	0	0	0	0	0	0	0	0	0	0	0	368	0
1100	40-59	F	White	Not Hispanic, Latino, or Spanish	Boosted Once	mRNA	mRNA	24	0	0	0	0	0	0	0	0	0	0	0	0	0	0	0	118	1
1101	40-59	M	White	Not Hispanic, Latino, or Spanish	Boosted Once	mRNA	mRNA	51	0	0	0	0	0	0	0	0	0	0	0	0	0	0	0	235	0
1102	60-79	M	White	Not Hispanic, Latino, or Spanish	Boosted Once	mRNA	mRNA	26	1	0	0	1	0	0	0	0	0	1	1	0	0	1	3+	310	0
1103	40-59	F	White	Not Hispanic, Latino, or Spanish	Boosted Once	mRNA	mRNA	66	0	0	0	0	0	0	0	0	0	0	0	0	0	0	0	367	0
1104	40-59	M	White	Not Hispanic, Latino, or Spanish	Boosted Once	mRNA	mRNA	41	0	0	0	0	0	0	0	0	0	0	0	0	0	0	0	298	0
1105	40-59	F	White	Not Hispanic, Latino, or Spanish	Boosted Once	mRNA	mRNA	41	0	0	0	0	0	0	0	1	0	1	0	0	1	0	3+	365	0
1106	40-59	M	White	Not Hispanic, Latino, or Spanish	Boosted Once	mRNA	mRNA	57	0	0	0	0	0	0	0	0	0	1	0	0	0	0	1	5	1
1107	40-59	F	White	Not Hispanic, Latino, or Spanish	Boosted Once	mRNA	mRNA	19	0	0	0	0	0	0	0	0	0	0	0	0	0	0	0	365	0
1108	40-59	F	White	Not Hispanic, Latino, or Spanish	Boosted Once	mRNA	mRNA	62	0	0	0	0	0	0	0	0	0	0	0	0	0	0	0	364	0
1109	40-59	F	White	Not Hispanic, Latino, or Spanish	Boosted Once	mRNA	mRNA	56	0	0	0	0	0	0	0	0	0	1	0	0	0	1	2	366	0
1110	40-59	M	White	Not Hispanic, Latino, or Spanish	Boosted Once	mRNA	mRNA	41	0	0	0	0	0	0	0	0	0	0	0	0	0	0	1	366	0
1111	40-59	M	White	Not Hispanic, Latino, or Spanish	Boosted Once	Adenovirus vector	mRNA	29	0	0	0	0	0	0	0	0	0	0	0	0	0	0	0	368	0
1112	60-79	M	White	Not Hispanic, Latino, or Spanish	Boosted Once	mRNA	mRNA	73	0	0	0	0	0	0	0	0	0	0	0	0	0	0	0	366	0
1113	60-79	M	White	Not Hispanic, Latino, or Spanish	Boosted Once	mRNA	mRNA	137	1	0	0	0	1	0	0	0	0	1	0	0	0	0	3+	89	0
1114	60-79	F	White	Not Hispanic, Latino, or Spanish	Boosted Once	mRNA	mRNA	142	0	1	0	0	1	1	0	0	0	1	0	0	0	0	3+	90	0
1115	60-79	M	White	Not Hispanic, Latino, or Spanish	Boosted Once	mRNA	mRNA	58	0	0	0	0	0	0	0	0	0	0	0	0	0	0	0	366	0
1116	60-79	F	White	Not Hispanic, Latino, or Spanish	Boosted Once	mRNA	mRNA	73	0	0	0	0	0	0	0	0	0	1	0	0	0	0	2	182	0
1117	60-79	M	White	Not Hispanic, Latino, or Spanish	Boosted Once	mRNA	mRNA	127	0	0	0	0	0	0	0	0	0	1	1	0	0	0	3+	367	0
1118	60-79	M	White	Not Hispanic, Latino, or Spanish	Boosted Once	mRNA	mRNA	18	0	0	1	0	0	0	0	0	0	1	0	0	0	0	3+	366	0
1119	40-59	F	White	Not Hispanic, Latino, or Spanish	Boosted Once	mRNA	mRNA	24	0	0	0	0	0	0	0	0	0	1	0	0	0	0	1	364	0
1120	60-79	M	White	Not Hispanic, Latino, or Spanish	Boosted Once	mRNA	mRNA	53	1	0	0	0	1	0	0	0	0	1	0	0	0	1	3+	108	0
1121	60-79	F	White	Not Hispanic, Latino, or Spanish	Boosted Once	mRNA	mRNA	32	0	0	0	0	0	0	0	0	0	0	0	0	0	0	0	117	0
1122	40-59	M	White	Not Hispanic, Latino, or Spanish	Boosted Once	mRNA	mRNA	73	0	0	0	1	0	0	0	0	0	1	0	0	1	1	3+	367	0
1123	40-59	M	White	Not Hispanic, Latino, or Spanish	Boosted Once	mRNA	mRNA	16	0	0	0	0	0	0	0	0	0	0	1	0	0	0	1	182	0
1124	40-59	M	White	Not Hispanic, Latino, or Spanish	Boosted Once	mRNA	mRNA	51	0	0	0	0	0	0	0	0	0	1	0	0	0	0	2	317	0
1125	40-59	F	White	Not Hispanic, Latino, or Spanish	Boosted Once	mRNA	mRNA	42	1	0	0	0	1	0	0	0	0	1	0	0	0	1	3+	233	1
1126	60-79	F	White	Not Hispanic, Latino, or Spanish	Boosted Once	mRNA	mRNA	40	0	0	0	0	0	0	0	0	0	1	1	0	0	0	3+	366	0
1127	80+	F	White	Not Hispanic, Latino, or Spanish	Boosted Once	mRNA	mRNA	70	0	0	0	0	0	0	0	0	0	1	1	0	0	0	3+	92	0
1128	60-79	M	White	Not Hispanic, Latino, or Spanish	Boosted Once	mRNA	mRNA	24	1	0	0	0	0	0	0	0	0	1	0	0	0	1	3+	278	1
1129	40-59	M	White	Not Hispanic, Latino, or Spanish	Boosted Once	mRNA	mRNA	129	0	0	0	0	0	0	0	0	0	0	1	1	0	1	3+	366	0
1130	40-59	M	White	Not Hispanic, Latino, or Spanish	Boosted 2+ Times	mRNA	mRNA	82	0	0	1	0	1	0	0	0	0	1	0	0	0	0	3+	367	0
1131	40-59	F	White	Not Hispanic, Latino, or Spanish	Boosted Once	mRNA	mRNA	42	0	0	0	0	0	0	0	0	0	0	0	0	0	0	0	365	0
1132	60-79	F	White	Not Hispanic, Latino, or Spanish	Boosted Once	mRNA	mRNA	66	1	0	0	0	0	0	0	0	0	0	0	0	0	1	2	106	0
1133	40-59	F	White	Not Hispanic, Latino, or Spanish	Boosted Once	mRNA	mRNA	95	0	0	0	0	0	0	0	1	0	1	0	0	0	1	3+	116	1
1134	40-59	F	White	Not Hispanic, Latino, or Spanish	Boosted Once	mRNA	mRNA	67	0	0	0	0	0	0	0	0	0	0	0	0	0	1	1	130	0
1135	18-39	F	White	Not Hispanic, Latino, or Spanish	Boosted Once	mRNA	mRNA	74	0	0	0	0	0	0	0	0	0	1	1	1	0	0	3+	288	0
1136	18-39	F	White	Not Hispanic, Latino, or Spanish	Boosted Once	mRNA	mRNA	56	0	0	0	0	0	0	0	0	0	0	0	0	0	0	0	110	1
1137	60-79	M	White	Not Hispanic, Latino, or Spanish	Boosted Once	Adenovirus vector	Adenovirus vector	65	0	0	0	0	0	0	0	0	0	0	0	0	0	0	0	182	0
1138	40-59	F	White	Not Hispanic, Latino, or Spanish	Boosted Once	mRNA	mRNA	125	0	0	0	0	0	0	0	0	0	0	1	0	0	0	1	154	1
1139	40-59	F	White	Not Hispanic, Latino, or Spanish	Boosted Once	mRNA	mRNA	127	0	0	0	0	0	0	0	0	0	0	1	0	0	0	1	26	0
1140	40-59	F	White	Not Hispanic, Latino, or Spanish	Boosted Once	mRNA	mRNA	30	0	0	0	0	0	0	0	0	0	0	0	0	0	0	0	366	0
1141	40-59	F	White	Not Hispanic, Latino, or Spanish	Boosted Once	mRNA	mRNA	20	0	0	0	0	0	0	0	1	0	0	0	0	0	1	2	257	0
1142	60-79	M	White	Not Hispanic, Latino, or Spanish	Boosted Once	mRNA	mRNA	134	0	0	0	0	1	0	0	0	0	1	1	1	0	1	3+	67	0
1143	60-79	M	White	Not Hispanic, Latino, or Spanish	Boosted Once	mRNA	mRNA	72	0	0	0	0	0	0	0	0	1	1	0	0	1	1	3+	90	0
1144	18-39	F	White	Not Hispanic, Latino, or Spanish	Boosted Once	mRNA	mRNA	90	0	0	0	0	0	0	0	1	0	0	0	0	0	0	1	181	0
1145	40-59	F	White	Not Hispanic, Latino, or Spanish	Boosted Once	mRNA	mRNA	55	0	0	0	0	1	0	0	1	0	1	0	0	1	1	3+	87	0
1146	60-79	F	White	Not Hispanic, Latino, or Spanish	Boosted Once	mRNA	mRNA	26	1	0	0	0	1	0	0	1	0	1	0	0	0	1	3+	198	0
1147	80+	F	White	Not Hispanic, Latino, or Spanish	Boosted Once	mRNA	mRNA	138	0	0	0	0	0	0	0	0	0	1	1	1	0	0	3+	88	0
1148	40-59	F	White	Not Hispanic, Latino, or Spanish	Boosted Once	mRNA	mRNA	23	0	0	0	0	0	0	0	0	0	0	0	0	1	0	2	364	0
1149	60-79	F	White	Not Hispanic, Latino, or Spanish	Boosted Once	mRNA	mRNA	58	0	0	0	0	1	0	0	0	1	1	1	0	0	0	3+	116	0
1150	40-59	M	White	Not Hispanic, Latino, or Spanish	Boosted Once	mRNA	mRNA	21	0	0	0	0	0	0	0	0	0	0	0	0	0	0	0	202	0
1151	60-79	F	White	Not Hispanic, Latino, or Spanish	Boosted Once	mRNA	mRNA	52	0	0	0	0	0	0	0	0	0	0	1	0	0	0	1	368	0
1152	60-79	M	White	Not Hispanic, Latino, or Spanish	Boosted Once	mRNA	mRNA	121	0	0	0	0	0	0	0	0	0	1	1	0	0	0	2	96	0
1153	60-79	F	White	Not Hispanic, Latino, or Spanish	Boosted Once	mRNA	mRNA	64	0	0	0	0	0	0	0	0	0	0	0	0	0	0	0	104	0
1154	40-59	M	White	Not Hispanic, Latino, or Spanish	Boosted Once	mRNA	mRNA	40	0	0	0	0	0	0	0	0	0	0	0	0	0	0	0	141	0
1155	40-59	M	White	Not Hispanic, Latino, or Spanish	Boosted Once	mRNA	mRNA	24	0	0	0	0	0	0	0	0	0	1	0	0	1	1	3+	182	0
1156	60-79	F	White	Not Hispanic, Latino, or Spanish	Boosted Once	mRNA	mRNA	86	0	0	0	0	0	0	0	0	0	1	0	0	1	1	3+	182	0
1157	60-79	F	White	Not Hispanic, Latino, or Spanish	Boosted Once	mRNA	mRNA	88	0	0	1	0	0	0	0	0	0	0	0	0	0	0	1	97	0
1158	60-79	F	White	Not Hispanic, Latino, or Spanish	Boosted Once	mRNA	mRNA	101	0	0	0	0	0	0	0	1	0	1	0	0	0	1	3+	367	0
1159	60-79	F	White	Not Hispanic, Latino, or Spanish	Boosted Once	mRNA	mRNA	66	1	0	0	0	1	0	0	0	0	1	0	0	0	0	3+	140	0
1160	40-59	F	White	Not Hispanic, Latino, or Spanish	Boosted Once	mRNA	mRNA	41	0	0	0	0	0	0	0	0	0	0	0	0	0	0	1	197	0
1161	40-59	F	White	Not Hispanic, Latino, or Spanish	Boosted Once	mRNA	mRNA	21	0	0	0	0	0	0	0	0	0	0	0	0	0	0	0	367	0
1162	18-39	F	White	Not Hispanic, Latino, or Spanish	Boosted Once	mRNA	mRNA	58	0	0	0	0	0	0	0	0	0	0	1	0	0	0	1	181	0
1163	60-79	F	White	Not Hispanic, Latino, or Spanish	Boosted Once	mRNA	mRNA	121	0	0	0	0	0	0	0	0	0	0	0	0	1	0	1	30	0
1164	60-79	F	White	Not Hispanic, Latino, or Spanish	Boosted Once	mRNA	mRNA	134	0	0	0	0	0	0	0	0	0	1	0	0	1	0	2	364	0
1165	60-79	F	White	Not Hispanic, Latino, or Spanish	Boosted Once	mRNA	mRNA	67	0	0	0	0	0	0	0	1	0	0	0	0	1	0	2	366	0
1166	40-59	F	White	Not Hispanic, Latino, or Spanish	Boosted Once	mRNA	mRNA	31	0	0	0	0	0	0	0	0	0	0	0	0	1	1	2	367	0
1167	60-79	F	White	Not Hispanic, Latino, or Spanish	Boosted Once	mRNA	mRNA	61	0	0	0	0	0	0	0	0	0	0	1	0	0	0	2	163	0
1168	60-79	M	White	Not Hispanic, Latino, or Spanish	Boosted Once	mRNA	mRNA	31	1	0	0	0	0	0	0	0	0	0	0	0	0	0	1	118	0
1169	40-59	M	White	Not Hispanic, Latino, or Spanish	Boosted Once	mRNA	mRNA	22	0	0	0	0	0	0	0	0	0	1	0	0	0	1	3+	262	1
1170	40-59	M	Black or African American	Not Hispanic, Latino, or Spanish	Boosted Once	mRNA	mRNA	24	1	0	1	0	0	0	0	0	0	1	1	0	0	1	3+	126	1
1171	40-59	M	Other	Hispanic, Latino, or Spanish	Boosted Once	mRNA	mRNA	32	0	0	0	0	0	0	0	0	0	0	0	0	0	1	1	182	0
1172	40-59	M	Black or African American	Not Hispanic, Latino, or Spanish	Boosted Once	mRNA	mRNA	78	0	0	1	0	0	0	0	0	0	0	0	0	0	0	1	366	0
1173	40-59	M	Black or African American	Not Hispanic, Latino, or Spanish	Boosted Once	Adenovirus vector	Adenovirus vector	29	0	0	0	0	0	0	0	0	0	0	0	0	0	0	0	189	0
1174	40-59	M	Other	Hispanic, Latino, or Spanish	Boosted Once	mRNA	mRNA	65	0	0	0	0	0	0	0	0	0	1	0	0	0	0	1	120	0
1175	40-59	M	White	Not Hispanic, Latino, or Spanish	Boosted Once	Adenovirus vector	mRNA	72	0	0	0	0	0	0	0	0	0	1	0	0	0	1	2	52	0
1176	40-59	F	Black or African American	Not Hispanic, Latino, or Spanish	Boosted Once	mRNA	mRNA	29	0	0	0	0	0	0	0	0	0	1	1	0	1	1	3+	365	0
1177	40-59	M	Asian	Not Hispanic, Latino, or Spanish	Boosted Once	mRNA	mRNA	47	0	0	0	0	0	0	0	0	0	0	0	0	0	0	0	331	0
1178	80+	F	Black or African American	Not Hispanic, Latino, or Spanish	Boosted Once	mRNA	mRNA	96	0	0	0	0	0	0	0	0	1	1	1	0	1	1	3+	365	0
1179	60-79	F	Asian	Not Hispanic, Latino, or Spanish	Boosted Once	mRNA	mRNA	68	0	0	1	0	0	0	0	0	0	0	1	0	0	0	3+	367	0
1180	60-79	F	Other	Not Hispanic, Latino, or Spanish	Boosted Once	mRNA	mRNA	69	0	0	0	0	0	0	0	1	0	1	0	0	0	0	2	90	0
1181	60-79	M	Black or African American	Not Hispanic, Latino, or Spanish	Boosted Once	mRNA	mRNA	48	1	0	0	0	0	0	0	0	0	0	0	0	0	0	1	122	0
1182	60-79	F	Black or African American	Not Hispanic, Latino, or Spanish	Boosted Once	mRNA	mRNA	27	1	0	1	0	1	0	0	0	0	1	0	0	0	0	3+	367	0
1183	60-79	F	Asian	Not Hispanic, Latino, or Spanish	Boosted Once	mRNA	mRNA	125	1	0	0	0	0	0	0	0	0	1	0	0	0	0	2	85	0
1184	40-59	M	Other	Not Hispanic, Latino, or Spanish	Boosted Once	mRNA	mRNA	20	0	0	0	0	0	0	0	0	0	0	0	0	0	1	2	153	1
1185	60-79	M	White	Not Hispanic, Latino, or Spanish	Boosted Once	mRNA	mRNA	140	1	1	0	0	0	0	0	0	0	1	1	0	0	0	3+	2	1
1186	60-79	F	Other	Not Hispanic, Latino, or Spanish	Boosted Once	mRNA	mRNA	66	0	0	0	0	0	0	0	0	0	0	0	0	0	0	0	193	0
1187	60-79	M	White	Not Hispanic, Latino, or Spanish	Boosted Once	mRNA	mRNA	63	0	0	0	0	0	0	0	0	1	1	0	0	0	1	3+	106	0
1188	60-79	F	White	Not Hispanic, Latino, or Spanish	Boosted Once	mRNA	mRNA	125	1	0	0	0	0	0	0	0	0	1	0	0	0	0	3+	367	0
1189	60-79	F	Asian	Not Hispanic, Latino, or Spanish	Boosted Once	mRNA	mRNA	68	0	0	0	0	0	0	0	0	0	1	1	1	0	0	3+	148	0
1190	18-39	F	Black or African American	Not Hispanic, Latino, or Spanish	Boosted Once	mRNA	mRNA	23	0	0	0	0	1	0	0	1	0	1	0	0	0	0	3+	365	0
1191	60-79	M	White	Not Hispanic, Latino, or Spanish	Boosted Once	mRNA	mRNA	45	0	0	0	0	0	0	0	0	0	1	0	0	1	1	3+	367	0
1192	40-59	F	Other	Not Hispanic, Latino, or Spanish	Boosted Once	mRNA	mRNA	57	0	0	0	0	0	0	0	0	0	0	0	0	0	0	0	183	0
1193	60-79	M	White	Not Hispanic, Latino, or Spanish	Boosted Once	mRNA	mRNA	93	0	0	0	0	1	0	0	0	0	1	0	0	0	0	3+	92	0
1194	40-59	M	White	Hispanic, Latino, or Spanish	Boosted Once	mRNA	mRNA	21	1	0	0	0	0	0	0	0	0	1	0	0	0	0	2	365	0
1195	18-39	F	White	Hispanic, Latino, or Spanish	Boosted Once	mRNA	mRNA	21	0	0	0	1	0	0	0	1	0	0	0	0	0	1	3+	360	0
1196	40-59	F	White	Not Hispanic, Latino, or Spanish	Boosted Once	Adenovirus vector	mRNA	60	0	0	0	0	0	0	0	0	0	0	0	0	0	0	0	368	0
1197	40-59	F	White	Not Hispanic, Latino, or Spanish	Boosted Once	mRNA	mRNA	62	0	0	0	0	0	0	0	0	0	0	0	0	0	0	0	366	0
1198	60-79	F	White	Not Hispanic, Latino, or Spanish	Boosted Once	mRNA	mRNA	92	0	0	0	0	0	0	0	0	0	0	0	0	0	0	0	324	0
1199	40-59	M	White	Not Hispanic, Latino, or Spanish	Boosted Once	mRNA	mRNA	25	0	0	1	0	0	0	0	1	0	1	0	0	1	1	3+	365	0
1200	60-79	M	White	Not Hispanic, Latino, or Spanish	Boosted Once	mRNA	mRNA	48	1	0	0	0	0	0	0	0	0	1	0	0	0	1	3+	130	0
1201	80+	F	Other	Hispanic, Latino, or Spanish	Boosted Once	mRNA	mRNA	90	1	0	0	0	1	0	0	0	0	1	1	0	0	0	3+	365	0
1202	40-59	F	White	Not Hispanic, Latino, or Spanish	Boosted Once	mRNA	mRNA	25	0	0	0	0	0	0	0	0	0	0	0	0	0	0	0	182	0
1203	40-59	F	White	Not Hispanic, Latino, or Spanish	Boosted Once	mRNA	mRNA	23	0	0	0	0	0	0	0	1	0	0	0	0	0	0	1	182	0
1204	60-79	F	White	Not Hispanic, Latino, or Spanish	Boosted Once	mRNA	mRNA	56	0	0	0	0	0	0	0	0	0	0	0	0	0	0	0	101	0
1205	60-79	F	White	Not Hispanic, Latino, or Spanish	Boosted Once	mRNA	mRNA	45	0	0	0	0	0	0	0	0	0	0	1	1	0	0	2	364	0
1206	18-39	M	White	Not Hispanic, Latino, or Spanish	Boosted Once	mRNA	mRNA	66	0	0	1	0	0	0	0	0	0	0	0	0	0	0	1	241	0
1207	40-59	M	White	Not Hispanic, Latino, or Spanish	Boosted Once	mRNA	mRNA	52	0	0	0	0	0	0	0	0	0	0	0	0	0	0	0	366	0
1208	60-79	F	White	Not Hispanic, Latino, or Spanish	Boosted Once	mRNA	mRNA	106	0	1	0	0	1	0	0	0	0	1	0	0	0	0	3+	184	0
1209	60-79	F	Other	Hispanic, Latino, or Spanish	Boosted Once	mRNA	mRNA	69	0	0	0	0	0	0	0	0	0	1	0	0	0	0	1	187	0
1210	18-39	F	White	Not Hispanic, Latino, or Spanish	Boosted Once	mRNA	mRNA	136	0	0	0	0	0	0	0	1	0	0	0	0	0	0	1	99	0
1211	18-39	F	White	Not Hispanic, Latino, or Spanish	Boosted Once	mRNA	mRNA	50	1	0	0	0	0	0	1	0	1	0	1	1	0	0	3+	367	0
1212	60-79	F	White	Not Hispanic, Latino, or Spanish	Boosted Once	mRNA	mRNA	60	0	0	0	0	1	0	0	0	0	1	1	0	0	0	3+	180	0
1213	40-59	F	White	Not Hispanic, Latino, or Spanish	Boosted Once	mRNA	mRNA	34	0	0	0	1	1	1	0	0	0	1	0	0	0	0	3+	267	0
1214	40-59	M	White	Hispanic, Latino, or Spanish	Boosted Once	mRNA	mRNA	92	1	0	0	1	0	0	0	0	0	1	0	0	1	1	3+	185	0
1215	80+	F	Black or African American	Not Hispanic, Latino, or Spanish	Boosted Once	mRNA	mRNA	50	0	0	0	0	1	0	0	0	0	1	0	0	1	1	3+	365	0
1216	40-59	F	Other	Not Hispanic, Latino, or Spanish	Boosted Once	mRNA	mRNA	70	0	0	1	0	0	0	0	0	0	0	0	0	0	1	2	367	0
1217	60-79	F	White	Not Hispanic, Latino, or Spanish	Boosted Once	mRNA	mRNA	23	0	0	0	0	0	0	0	0	0	0	0	0	0	0	0	364	0
1218	18-39	M	White	Not Hispanic, Latino, or Spanish	Boosted Once	mRNA	mRNA	38	0	0	0	0	0	0	0	1	0	0	0	0	0	0	1	183	0
1219	60-79	F	White	Not Hispanic, Latino, or Spanish	Boosted Once	mRNA	mRNA	73	0	0	0	0	0	0	0	0	0	0	0	0	0	0	0	301	0
1220	40-59	F	White	Not Hispanic, Latino, or Spanish	Boosted Once	mRNA	mRNA	59	0	0	0	0	0	0	0	0	0	1	0	0	0	1	2	97	0
1221	40-59	F	White	Not Hispanic, Latino, or Spanish	Boosted Once	mRNA	mRNA	114	0	0	0	0	0	0	0	0	0	1	0	0	0	0	1	367	0
1222	80+	F	White	Not Hispanic, Latino, or Spanish	Boosted Once	mRNA	mRNA	92	0	0	0	0	0	0	0	0	0	0	1	0	0	0	2	368	0
1223	60-79	M	White	Not Hispanic, Latino, or Spanish	Boosted Once	mRNA	mRNA	129	1	0	0	0	1	0	0	0	0	1	1	0	0	1	3+	367	0
1224	60-79	M	White	Not Hispanic, Latino, or Spanish	Boosted Once	mRNA	mRNA	57	1	0	0	0	0	0	0	0	0	1	0	0	0	0	3+	366	0
1225	80+	M	White	Not Hispanic, Latino, or Spanish	Boosted Once	mRNA	mRNA	96	0	0	0	0	0	0	0	0	0	1	1	0	0	0	3+	365	0
1226	60-79	F	White	Not Hispanic, Latino, or Spanish	Boosted Once	mRNA	mRNA	96	0	0	0	0	0	0	0	1	0	1	1	0	1	0	3+	149	1
1227	40-59	F	White	Not Hispanic, Latino, or Spanish	Boosted Once	mRNA	mRNA	52	0	0	0	0	0	0	0	0	0	0	0	0	0	0	0	364	0
1228	40-59	F	White	Not Hispanic, Latino, or Spanish	Boosted Once	mRNA	mRNA	43	0	0	0	0	0	0	0	0	0	0	0	0	0	0	1	240	0
1229	60-79	F	White	Not Hispanic, Latino, or Spanish	Boosted Once	mRNA	mRNA	17	0	0	0	0	0	0	0	0	0	0	0	0	1	1	2	364	0
1230	60-79	F	White	Not Hispanic, Latino, or Spanish	Boosted Once	mRNA	mRNA	43	0	0	0	0	0	0	0	0	0	1	0	0	0	0	1	366	0
1231	60-79	F	White	Not Hispanic, Latino, or Spanish	Boosted Once	mRNA	mRNA	70	1	0	0	0	1	0	0	0	0	1	1	0	0	0	3+	184	0
1232	60-79	F	White	Not Hispanic, Latino, or Spanish	Boosted Once	mRNA	mRNA	55	0	0	0	0	1	0	0	0	0	0	1	0	0	0	2	366	0
1233	18-39	F	White	Not Hispanic, Latino, or Spanish	Boosted Once	Adenovirus vector	mRNA	46	0	0	0	0	0	0	0	0	0	0	0	0	0	0	0	364	0
1234	60-79	F	White	Not Hispanic, Latino, or Spanish	Boosted Once	mRNA	mRNA	48	0	0	0	0	0	0	0	0	0	0	0	0	0	0	0	365	0
1235	40-59	F	White	Not Hispanic, Latino, or Spanish	Boosted Once	mRNA	mRNA	72	1	0	0	0	0	0	0	0	0	1	0	0	0	1	3+	213	0
1236	60-79	M	White	Not Hispanic, Latino, or Spanish	Boosted Once	mRNA	mRNA	63	0	0	0	0	0	0	0	1	0	1	0	0	0	0	3+	181	0
1237	60-79	M	White	Not Hispanic, Latino, or Spanish	Boosted Once	mRNA	mRNA	66	0	0	0	0	1	0	0	0	0	1	0	0	0	1	3+	256	0
1238	60-79	M	White	Not Hispanic, Latino, or Spanish	Boosted Once	mRNA	mRNA	31	0	0	0	0	0	0	0	0	0	1	1	0	0	0	2	75	0
1239	60-79	M	White	Not Hispanic, Latino, or Spanish	Boosted Once	mRNA	mRNA	26	0	0	0	0	0	0	0	0	1	1	0	0	0	1	3+	220	0
1240	40-59	F	White	Not Hispanic, Latino, or Spanish	Boosted Once	mRNA	mRNA	57	0	0	0	0	0	0	0	0	0	0	0	0	0	0	1	311	0
1241	60-79	F	White	Not Hispanic, Latino, or Spanish	Boosted Once	mRNA	mRNA	65	0	0	0	0	0	0	0	0	0	1	1	0	0	0	2	183	0
1242	60-79	F	White	Not Hispanic, Latino, or Spanish	Boosted Once	mRNA	mRNA	49	1	0	0	0	0	0	0	0	0	1	0	0	1	1	3+	366	0
1243	40-59	F	White	Not Hispanic, Latino, or Spanish	Boosted Once	mRNA	mRNA	81	0	0	0	0	0	0	0	0	0	0	0	0	1	0	1	214	1
1244	40-59	F	White	Not Hispanic, Latino, or Spanish	Boosted Once	mRNA	mRNA	32	0	0	0	0	0	0	0	0	0	0	0	0	0	0	0	182	0
1245	80+	M	White	Not Hispanic, Latino, or Spanish	Boosted Once	mRNA	mRNA	57	0	0	0	0	0	0	0	0	1	0	1	0	0	0	3+	115	0
1246	60-79	F	White	Not Hispanic, Latino, or Spanish	Boosted Once	mRNA	mRNA	104	0	0	1	0	0	0	0	0	0	0	0	0	0	0	1	98	0
1247	40-59	F	White	Not Hispanic, Latino, or Spanish	Boosted Once	mRNA	mRNA	63	0	0	0	0	0	0	0	0	0	0	0	0	0	0	1	259	0
1248	60-79	F	White	Not Hispanic, Latino, or Spanish	Boosted Once	mRNA	mRNA	87	0	0	1	0	0	0	0	0	0	0	1	0	0	1	3+	304	0
1249	40-59	M	White	Not Hispanic, Latino, or Spanish	Boosted Once	mRNA	mRNA	152	0	0	0	0	0	0	0	0	0	1	0	0	0	0	1	183	0
1250	80+	F	White	Not Hispanic, Latino, or Spanish	Boosted Once	mRNA	mRNA	98	0	0	0	0	0	0	0	0	1	1	1	0	0	0	3+	181	0
1251	80+	M	White	Not Hispanic, Latino, or Spanish	Boosted Once	mRNA	mRNA	54	0	0	0	0	0	0	0	0	1	1	1	1	0	0	3+	368	0
1252	40-59	F	White	Not Hispanic, Latino, or Spanish	Boosted Once	mRNA	mRNA	29	0	0	0	0	0	0	0	0	0	0	0	0	0	0	0	180	0
1253	40-59	F	White	Not Hispanic, Latino, or Spanish	Boosted Once	mRNA	mRNA	133	0	0	0	0	0	0	0	0	0	0	0	0	0	0	0	67	0
1254	60-79	M	White	Not Hispanic, Latino, or Spanish	Boosted Once	mRNA	mRNA	122	0	0	0	1	1	0	0	0	0	0	0	0	0	0	2	186	0
1255	60-79	F	White	Not Hispanic, Latino, or Spanish	Boosted Once	mRNA	mRNA	47	1	0	0	0	1	0	0	0	0	1	0	0	1	0	3+	91	0
1256	60-79	F	White	Not Hispanic, Latino, or Spanish	Boosted Once	mRNA	mRNA	68	0	0	0	0	0	0	0	0	0	0	0	0	0	0	0	98	0
1257	40-59	F	White	Not Hispanic, Latino, or Spanish	Boosted Once	mRNA	mRNA	42	0	0	0	0	0	0	0	1	0	0	0	0	0	0	2	127	0
1258	60-79	M	White	Not Hispanic, Latino, or Spanish	Boosted Once	mRNA	mRNA	93	0	0	0	0	0	0	0	0	0	0	0	0	0	0	0	365	0
1259	80+	F	White	Not Hispanic, Latino, or Spanish	Boosted Once	mRNA	mRNA	105	1	1	0	0	1	0	0	0	0	1	0	0	0	0	3+	96	0
1260	60-79	F	White	Not Hispanic, Latino, or Spanish	Boosted Once	mRNA	mRNA	41	0	0	0	0	0	0	0	0	0	0	0	0	1	1	2	368	0
1261	80+	F	White	Not Hispanic, Latino, or Spanish	Boosted Once	mRNA	mRNA	63	0	0	0	0	0	0	0	0	0	1	1	0	0	0	3+	99	0
1262	60-79	F	White	Not Hispanic, Latino, or Spanish	Boosted Once	mRNA	mRNA	78	0	0	0	0	0	0	0	0	0	0	0	0	0	0	0	181	0
1263	40-59	M	White	Not Hispanic, Latino, or Spanish	Boosted Once	mRNA	mRNA	22	0	0	1	0	0	0	0	0	0	1	0	0	1	1	3+	368	0
1264	40-59	F	Asian	Not Hispanic, Latino, or Spanish	Boosted Once	mRNA	mRNA	50	0	0	0	0	0	0	0	0	0	0	0	0	0	0	0	366	0
1265	60-79	M	White	Not Hispanic, Latino, or Spanish	Boosted Once	mRNA	mRNA	54	0	0	0	0	0	0	0	0	0	1	0	0	0	0	1	144	0
1266	60-79	M	Asian	Not Hispanic, Latino, or Spanish	Boosted Once	mRNA	mRNA	77	1	0	0	0	0	0	0	0	0	1	0	0	0	0	3+	367	0
1267	60-79	F	White	Not Hispanic, Latino, or Spanish	Boosted Once	mRNA	mRNA	84	1	0	0	0	0	0	0	0	0	0	1	0	0	1	3+	265	0
1268	40-59	F	Black or African American	Not Hispanic, Latino, or Spanish	Boosted Once	mRNA	mRNA	24	0	0	0	0	0	0	0	1	0	1	0	0	0	1	3+	367	0
1269	60-79	F	Asian	Not Hispanic, Latino, or Spanish	Boosted Once	mRNA	mRNA	92	0	0	0	0	0	0	0	0	0	0	0	0	0	0	0	364	0
1270	18-39	M	Asian	Not Hispanic, Latino, or Spanish	Boosted Once	mRNA	mRNA	63	1	0	0	0	0	0	0	0	0	0	0	0	0	0	1	368	0
1271	60-79	F	Black or African American	Not Hispanic, Latino, or Spanish	Boosted Once	mRNA	mRNA	64	0	0	0	0	0	0	0	0	0	1	0	0	0	0	2	366	0
1272	60-79	F	Black or African American	Not Hispanic, Latino, or Spanish	Boosted Once	mRNA	mRNA	74	0	0	0	0	0	0	0	0	0	1	1	0	0	1	3+	101	0
1273	60-79	F	Black or African American	Not Hispanic, Latino, or Spanish	Boosted Once	mRNA	mRNA	96	1	0	0	0	0	0	0	0	0	0	0	0	0	0	1	254	0
1274	60-79	F	Black or African American	Not Hispanic, Latino, or Spanish	Boosted Once	Adenovirus vector	Adenovirus vector	57	0	0	0	0	0	0	0	1	0	0	0	0	0	0	1	364	0
1275	80+	F	Black or African American	Not Hispanic, Latino, or Spanish	Boosted Once	mRNA	mRNA	81	0	0	0	0	0	0	0	0	0	1	0	0	0	0	2	365	0
1276	40-59	F	Black or African American	Not Hispanic, Latino, or Spanish	Boosted Once	mRNA	mRNA	30	0	0	0	0	0	0	0	0	0	0	0	0	0	0	0	365	0
1277	60-79	F	Asian	Not Hispanic, Latino, or Spanish	Boosted Once	mRNA	mRNA	60	0	0	0	0	0	0	0	0	0	0	1	0	0	0	1	140	0
1278	60-79	F	Asian	Not Hispanic, Latino, or Spanish	Boosted Once	mRNA	mRNA	78	0	0	0	0	0	0	0	0	0	0	0	0	1	0	1	262	0
1279	40-59	F	White	Hispanic, Latino, or Spanish	Boosted Once	mRNA	mRNA	25	1	0	0	0	0	0	0	0	0	0	0	0	0	1	2	309	0
1280	60-79	F	Other	Hispanic, Latino, or Spanish	Boosted Once	mRNA	mRNA	77	1	0	0	1	0	0	0	0	0	1	1	0	0	1	3+	214	1
1281	60-79	F	White	Not Hispanic, Latino, or Spanish	Boosted Once	mRNA	mRNA	55	0	0	0	1	0	0	0	0	0	1	0	0	0	1	3+	367	0
1282	60-79	F	White	Not Hispanic, Latino, or Spanish	Boosted Once	mRNA	mRNA	93	0	0	0	0	1	0	0	1	0	1	0	0	0	1	3+	364	0
1283	60-79	M	White	Hispanic, Latino, or Spanish	Boosted Once	mRNA	mRNA	98	0	0	0	0	0	0	0	0	0	1	0	0	0	0	1	365	0
1284	60-79	F	Black or African American	Not Hispanic, Latino, or Spanish	Boosted Once	mRNA	mRNA	86	0	0	0	0	0	0	0	0	0	1	1	0	1	1	3+	364	0
1285	60-79	F	White	Not Hispanic, Latino, or Spanish	Boosted Once	mRNA	mRNA	47	0	0	0	0	0	0	0	0	0	1	0	0	0	0	1	367	0
1286	60-79	F	White	Not Hispanic, Latino, or Spanish	Boosted Once	mRNA	mRNA	94	0	0	0	0	0	0	0	0	0	1	0	0	0	1	2	98	0
1287	40-59	F	White	Not Hispanic, Latino, or Spanish	Boosted Once	mRNA	mRNA	66	0	0	0	0	0	0	0	0	0	0	0	0	1	0	2	366	0
1288	60-79	F	White	Not Hispanic, Latino, or Spanish	Boosted Once	mRNA	mRNA	40	0	0	0	0	0	0	0	0	0	1	0	0	0	0	1	362	0
1289	40-59	F	White	Hispanic, Latino, or Spanish	Boosted Once	mRNA	mRNA	62	0	0	0	0	0	0	0	0	0	0	0	0	0	0	0	348	0
1290	80+	F	White	Not Hispanic, Latino, or Spanish	Boosted Once	mRNA	mRNA	89	1	0	0	0	0	0	0	0	0	1	0	0	0	1	3+	365	0
1291	60-79	M	White	Not Hispanic, Latino, or Spanish	Boosted Once	mRNA	mRNA	97	0	0	0	0	1	0	0	0	0	1	1	0	0	1	3+	364	0
1292	40-59	F	White	Not Hispanic, Latino, or Spanish	Boosted Once	mRNA	mRNA	67	0	0	0	0	0	0	0	0	0	0	0	0	0	0	0	366	0
1293	80+	F	White	Not Hispanic, Latino, or Spanish	Boosted Once	mRNA	mRNA	60	0	0	0	0	1	0	0	0	0	1	1	0	0	0	3+	366	0
1294	40-59	F	White	Not Hispanic, Latino, or Spanish	Boosted Once	mRNA	mRNA	39	0	0	1	0	0	0	0	0	0	0	0	0	0	0	1	4	1
1295	40-59	F	White	Not Hispanic, Latino, or Spanish	Boosted Once	mRNA	mRNA	32	0	0	0	0	0	0	0	0	0	1	0	0	0	0	2	367	0
1296	40-59	F	White	Not Hispanic, Latino, or Spanish	Boosted Once	mRNA	mRNA	66	0	0	0	0	0	0	0	0	0	0	0	0	0	0	0	364	0
1297	60-79	M	White	Not Hispanic, Latino, or Spanish	Boosted Once	mRNA	mRNA	84	0	0	0	0	0	0	0	0	0	0	1	0	0	0	1	270	0
1298	60-79	M	White	Not Hispanic, Latino, or Spanish	Boosted Once	mRNA	mRNA	67	1	0	0	0	0	0	0	0	0	1	0	0	0	1	3+	162	0
1299	18-39	M	White	Not Hispanic, Latino, or Spanish	Boosted Once	mRNA	mRNA	23	0	0	0	0	0	0	0	0	0	0	0	0	0	0	0	293	1
1300	18-39	M	White	Not Hispanic, Latino, or Spanish	Boosted Once	mRNA	mRNA	38	0	0	0	0	0	0	0	0	0	1	0	0	0	0	1	329	0
1301	40-59	F	White	Not Hispanic, Latino, or Spanish	Boosted Once	Adenovirus vector	mRNA	69	0	0	0	0	0	0	0	0	0	0	0	0	0	0	0	367	0
1302	60-79	F	White	Not Hispanic, Latino, or Spanish	Boosted Once	mRNA	mRNA	116	0	0	0	0	0	0	0	0	0	1	0	0	0	0	2	90	0
1303	80+	M	White	Not Hispanic, Latino, or Spanish	Boosted Once	mRNA	mRNA	27	0	0	0	0	1	0	0	0	0	1	0	0	0	1	3+	364	0
1304	60-79	M	White	Not Hispanic, Latino, or Spanish	Boosted Once	mRNA	mRNA	88	1	0	0	0	0	0	0	0	0	1	1	0	0	1	3+	368	0
1305	18-39	F	White	Not Hispanic, Latino, or Spanish	Boosted Once	Adenovirus vector	mRNA	69	0	0	0	0	0	0	0	0	0	0	0	0	0	0	0	364	0
1306	60-79	M	White	Not Hispanic, Latino, or Spanish	Boosted Once	mRNA	mRNA	62	0	0	0	1	0	0	0	0	0	1	1	0	1	1	3+	366	0
1307	60-79	M	White	Not Hispanic, Latino, or Spanish	Boosted Once	mRNA	mRNA	69	0	0	0	0	0	0	0	0	0	0	0	0	0	1	1	93	0
1308	80+	M	White	Not Hispanic, Latino, or Spanish	Boosted Once	mRNA	mRNA	72	0	0	0	0	0	0	0	1	0	1	1	0	0	1	3+	364	0
1309	40-59	F	White	Not Hispanic, Latino, or Spanish	Boosted Once	mRNA	mRNA	55	1	0	0	1	0	0	0	0	0	1	0	0	1	1	3+	367	0
1310	40-59	F	White	Not Hispanic, Latino, or Spanish	Boosted Once	mRNA	mRNA	65	0	0	0	0	0	0	0	0	0	0	1	0	0	0	1	344	0
1311	40-59	F	White	Not Hispanic, Latino, or Spanish	Boosted Once	mRNA	mRNA	40	0	0	0	0	0	0	0	0	0	0	0	0	0	0	0	365	0
1312	40-59	F	White	Not Hispanic, Latino, or Spanish	Boosted Once	mRNA	mRNA	80	0	0	0	0	0	0	0	1	0	0	0	0	0	0	2	326	0
1313	40-59	F	White	Not Hispanic, Latino, or Spanish	Boosted Once	mRNA	mRNA	82	0	0	0	1	0	0	0	0	0	0	0	0	0	0	2	367	0
1314	40-59	F	White	Not Hispanic, Latino, or Spanish	Boosted Once	mRNA	mRNA	29	0	0	0	0	0	0	0	0	0	0	0	0	0	0	0	320	0
1315	60-79	F	White	Not Hispanic, Latino, or Spanish	Boosted Once	mRNA	mRNA	78	0	0	0	0	0	0	0	0	0	1	1	0	0	0	3+	155	0
1316	60-79	F	White	Not Hispanic, Latino, or Spanish	Boosted Once	mRNA	mRNA	84	0	0	0	0	0	0	0	0	0	0	0	0	0	0	0	183	0
1317	60-79	F	White	Not Hispanic, Latino, or Spanish	Boosted Once	mRNA	mRNA	91	0	0	0	0	0	0	0	0	0	1	0	0	0	0	2	278	0
1318	80+	M	White	Not Hispanic, Latino, or Spanish	Boosted Once	mRNA	mRNA	62	1	0	0	0	1	0	0	0	0	1	0	0	0	1	3+	368	0
1319	60-79	F	White	Not Hispanic, Latino, or Spanish	Boosted Once	mRNA	mRNA	74	0	0	0	0	0	0	0	0	0	1	0	0	0	0	1	224	0
1320	60-79	F	White	Not Hispanic, Latino, or Spanish	Boosted Once	mRNA	mRNA	35	0	0	0	0	0	0	0	0	0	1	1	0	0	0	3+	367	0
1321	60-79	M	White	Not Hispanic, Latino, or Spanish	Boosted Once	mRNA	mRNA	64	1	0	0	0	1	0	1	0	0	1	1	1	0	1	3+	364	0
1322	60-79	F	White	Not Hispanic, Latino, or Spanish	Boosted Once	mRNA	mRNA	58	0	0	0	0	1	0	0	0	0	0	0	0	0	0	1	366	0
1323	60-79	F	White	Not Hispanic, Latino, or Spanish	Boosted Once	mRNA	mRNA	56	0	0	0	0	1	0	0	0	0	0	0	0	0	0	2	216	0
1324	60-79	M	White	Not Hispanic, Latino, or Spanish	Boosted Once	mRNA	mRNA	107	0	0	0	0	0	0	0	0	0	0	1	1	0	0	3+	366	0
1325	60-79	M	White	Not Hispanic, Latino, or Spanish	Boosted Once	mRNA	mRNA	39	0	0	0	0	0	0	0	0	0	0	0	0	0	0	1	166	0
1326	40-59	F	White	Not Hispanic, Latino, or Spanish	Boosted Once	mRNA	mRNA	36	0	0	0	0	0	0	0	1	0	0	0	0	0	0	1	276	0
1327	18-39	F	Other	Hispanic, Latino, or Spanish	Boosted Once	mRNA	mRNA	48	0	0	0	0	0	0	0	1	0	0	1	0	0	1	3+	366	0
1328	40-59	M	White	Not Hispanic, Latino, or Spanish	Boosted Once	mRNA	mRNA	31	0	0	0	0	0	0	0	0	0	0	1	0	0	0	1	335	0
1329	60-79	F	White	Not Hispanic, Latino, or Spanish	Boosted Once	mRNA	mRNA	52	0	0	0	0	1	0	0	0	0	0	0	0	0	0	1	161	0
1330	60-79	M	White	Not Hispanic, Latino, or Spanish	Boosted Once	mRNA	mRNA	87	0	0	0	0	0	0	0	0	1	1	0	0	0	0	3+	103	0
1331	18-39	M	White	Not Hispanic, Latino, or Spanish	Boosted Once	mRNA	mRNA	38	0	0	0	0	0	0	0	0	0	0	0	0	0	0	0	364	0
1332	40-59	F	Black or African American	Not Hispanic, Latino, or Spanish	Boosted Once	mRNA	mRNA	89	0	0	0	0	1	0	0	0	0	0	0	0	0	0	2	364	0
1333	40-59	M	Asian	Not Hispanic, Latino, or Spanish	Boosted Once	mRNA	mRNA	111	1	0	0	1	0	0	0	1	0	0	0	0	0	0	3+	365	0
1334	80+	F	Black or African American	Not Hispanic, Latino, or Spanish	Boosted Once	mRNA	mRNA	31	1	0	0	0	1	0	0	0	1	1	0	0	0	0	3+	365	0
1335	60-79	F	Black or African American	Not Hispanic, Latino, or Spanish	Boosted Once	mRNA	mRNA	96	0	0	0	0	0	0	0	0	0	1	0	0	0	0	1	367	0
1336	80+	F	Other	Hispanic, Latino, or Spanish	Boosted Once	mRNA	mRNA	61	1	0	0	0	0	0	0	1	1	1	0	0	0	0	3+	306	0
1337	40-59	M	White	Not Hispanic, Latino, or Spanish	Boosted Once	mRNA	mRNA	80	0	0	0	0	0	0	0	0	0	1	0	0	0	0	2	212	0
1338	40-59	F	White	Not Hispanic, Latino, or Spanish	Boosted Once	mRNA	mRNA	105	0	0	0	0	0	0	0	0	0	0	1	0	1	0	2	366	0
1339	40-59	M	White	Not Hispanic, Latino, or Spanish	Boosted Once	mRNA	mRNA	74	0	0	0	0	0	0	0	1	1	1	0	0	0	0	3+	17	1
1340	80+	F	White	Not Hispanic, Latino, or Spanish	Boosted Once	mRNA	mRNA	48	0	0	0	0	0	0	0	0	0	1	0	0	0	0	2	368	0
1341	60-79	F	White	Not Hispanic, Latino, or Spanish	Boosted Once	mRNA	mRNA	19	0	0	0	0	0	0	0	1	0	1	0	0	1	0	3+	368	0
1342	80+	F	White	Not Hispanic, Latino, or Spanish	Boosted Once	mRNA	mRNA	57	1	0	0	0	0	0	0	1	1	1	0	0	0	0	3+	346	0
1343	40-59	F	White	Not Hispanic, Latino, or Spanish	Boosted Once	mRNA	mRNA	60	1	0	0	1	0	0	0	1	1	1	0	0	1	1	3+	326	0
1344	60-79	M	White	Not Hispanic, Latino, or Spanish	Boosted Once	mRNA	mRNA	121	0	0	1	0	0	0	0	0	0	1	0	0	0	0	3+	47	0
1345	60-79	F	White	Not Hispanic, Latino, or Spanish	Boosted Once	mRNA	mRNA	50	0	0	0	0	0	0	0	1	0	0	1	0	0	1	3+	97	0
1346	18-39	F	White	Not Hispanic, Latino, or Spanish	Boosted Once	mRNA	mRNA	46	0	0	0	0	0	0	0	0	0	0	1	1	0	0	2	365	0
1347	80+	F	White	Not Hispanic, Latino, or Spanish	Boosted Once	mRNA	mRNA	44	0	0	0	0	0	0	0	0	1	1	0	0	0	0	3+	135	0
1348	40-59	F	White	Not Hispanic, Latino, or Spanish	Boosted Once	mRNA	mRNA	63	0	0	0	1	1	0	0	0	0	1	0	0	0	1	3+	365	0
1349	60-79	M	White	Not Hispanic, Latino, or Spanish	Boosted Once	mRNA	mRNA	95	0	0	0	0	0	0	0	0	0	1	0	0	0	1	3+	352	0
1350	40-59	F	White	Not Hispanic, Latino, or Spanish	Boosted Once	mRNA	mRNA	48	0	0	0	1	0	0	0	0	0	0	0	0	0	1	2	366	0
1351	18-39	F	White	Hispanic, Latino, or Spanish	Boosted Once	mRNA	mRNA	52	0	0	0	0	0	0	0	0	0	0	0	0	0	0	0	182	0
1352	60-79	M	White	Not Hispanic, Latino, or Spanish	Boosted Once	mRNA	mRNA	64	0	0	0	0	0	0	0	0	0	1	1	0	0	0	3+	366	0
1353	80+	F	White	Not Hispanic, Latino, or Spanish	Boosted Once	mRNA	mRNA	31	0	0	0	0	0	0	0	0	0	0	0	0	0	0	0	368	0
1354	80+	F	White	Not Hispanic, Latino, or Spanish	Boosted Once	mRNA	mRNA	31	1	0	0	0	1	0	0	0	0	1	1	0	0	0	3+	96	0
1355	80+	M	White	Not Hispanic, Latino, or Spanish	Boosted 2+ Times	mRNA	mRNA	77	0	0	0	0	1	0	0	0	0	1	1	0	0	0	3+	364	0
1356	40-59	F	White	Not Hispanic, Latino, or Spanish	Boosted Once	mRNA	mRNA	17	0	0	0	0	0	0	0	1	0	0	0	0	0	0	1	365	0
1357	60-79	F	White	Not Hispanic, Latino, or Spanish	Boosted Once	mRNA	mRNA	73	0	0	0	0	1	0	0	0	0	1	1	0	1	0	3+	365	0
1358	60-79	F	White	Not Hispanic, Latino, or Spanish	Boosted Once	mRNA	mRNA	129	0	0	0	0	0	0	0	0	0	1	0	0	0	0	2	366	0
1359	60-79	F	White	Not Hispanic, Latino, or Spanish	Boosted Once	mRNA	mRNA	78	0	0	0	0	0	0	0	0	0	0	1	0	0	0	1	241	0
1360	60-79	F	White	Not Hispanic, Latino, or Spanish	Boosted Once	mRNA	mRNA	75	0	0	0	0	1	0	0	1	0	1	0	0	1	1	3+	367	0
1361	80+	M	White	Not Hispanic, Latino, or Spanish	Boosted Once	mRNA	mRNA	33	0	0	0	0	0	0	0	0	1	1	1	0	0	1	3+	116	0
1362	60-79	M	White	Not Hispanic, Latino, or Spanish	Boosted Once	Adenovirus vector	mRNA	43	0	0	0	0	0	0	0	0	0	0	0	0	0	0	1	214	0
1363	60-79	M	White	Not Hispanic, Latino, or Spanish	Boosted Once	mRNA	mRNA	48	0	0	0	0	0	0	0	0	0	0	0	0	0	0	1	137	0
1364	60-79	M	White	Not Hispanic, Latino, or Spanish	Boosted Once	mRNA	mRNA	79	1	0	0	0	0	0	0	0	0	1	1	0	0	0	3+	82	0
1365	60-79	M	White	Not Hispanic, Latino, or Spanish	Boosted Once	mRNA	mRNA	120	1	1	0	0	1	0	0	0	0	1	1	0	0	0	3+	364	0
1366	60-79	M	White	Not Hispanic, Latino, or Spanish	Boosted Once	mRNA	mRNA	79	0	0	0	0	0	0	0	0	0	1	1	0	0	0	3+	184	0
1367	60-79	M	White	Not Hispanic, Latino, or Spanish	Boosted Once	mRNA	mRNA	119	0	0	0	0	1	0	0	0	0	1	0	0	0	1	3+	329	0
1368	80+	M	White	Not Hispanic, Latino, or Spanish	Boosted Once	mRNA	mRNA	43	0	0	0	0	0	0	0	0	0	0	1	0	0	1	3+	368	0
1369	60-79	M	White	Not Hispanic, Latino, or Spanish	Boosted Once	mRNA	mRNA	31	0	0	0	0	0	0	0	0	0	0	0	0	1	1	2	182	0
1370	60-79	M	White	Not Hispanic, Latino, or Spanish	Boosted Once	mRNA	mRNA	66	0	0	0	0	1	0	0	0	0	1	1	0	0	1	3+	283	0
1371	40-59	F	White	Not Hispanic, Latino, or Spanish	Boosted Once	mRNA	mRNA	20	0	0	0	0	0	0	0	0	0	0	1	0	1	0	3+	364	0
1372	40-59	F	White	Not Hispanic, Latino, or Spanish	Boosted Once	Adenovirus vector	mRNA	71	0	0	0	0	0	0	0	0	0	0	0	0	0	0	0	365	0
1373	40-59	F	White	Not Hispanic, Latino, or Spanish	Boosted Once	mRNA	mRNA	70	0	0	0	0	0	0	0	0	0	0	0	0	0	0	0	145	0
1374	40-59	F	White	Not Hispanic, Latino, or Spanish	Boosted Once	mRNA	mRNA	64	0	0	0	0	0	0	0	1	0	0	0	0	0	1	2	364	0
1375	40-59	M	White	Not Hispanic, Latino, or Spanish	Boosted Once	mRNA	mRNA	51	0	0	0	0	0	0	0	1	0	0	0	0	1	0	2	199	0
1376	60-79	M	White	Not Hispanic, Latino, or Spanish	Boosted Once	mRNA	mRNA	71	0	0	0	0	0	0	0	0	0	0	0	0	1	0	1	98	0
1377	40-59	M	White	Not Hispanic, Latino, or Spanish	Boosted Once	mRNA	mRNA	51	0	0	0	0	0	0	0	0	0	0	0	0	1	0	1	364	0
1378	40-59	M	White	Not Hispanic, Latino, or Spanish	Boosted Once	mRNA	mRNA	66	0	0	0	0	0	0	0	0	0	0	0	0	1	0	1	225	0
1379	40-59	F	White	Not Hispanic, Latino, or Spanish	Boosted Once	mRNA	mRNA	44	0	0	0	0	0	0	0	0	0	0	0	0	0	0	0	335	0
1380	40-59	F	White	Not Hispanic, Latino, or Spanish	Boosted Once	mRNA	mRNA	24	0	0	0	0	0	0	0	0	0	0	0	0	0	0	0	368	0
1381	40-59	F	White	Not Hispanic, Latino, or Spanish	Boosted Once	Adenovirus vector	mRNA	61	0	0	0	0	0	0	0	0	0	0	0	0	0	0	0	284	0
1382	40-59	F	White	Not Hispanic, Latino, or Spanish	Boosted Once	mRNA	mRNA	26	0	0	1	0	0	0	0	0	0	0	0	0	0	0	1	182	0
1383	40-59	F	White	Not Hispanic, Latino, or Spanish	Boosted Once	mRNA	mRNA	49	0	0	0	0	0	0	0	0	0	0	0	0	0	0	0	364	0
1384	60-79	F	White	Not Hispanic, Latino, or Spanish	Boosted Once	mRNA	mRNA	88	1	0	0	0	0	0	0	0	1	1	0	0	0	0	3+	254	0
1385	18-39	F	White	Not Hispanic, Latino, or Spanish	Boosted Once	mRNA	mRNA	37	0	0	0	0	0	0	0	1	0	0	0	0	0	0	1	140	1
1386	40-59	F	White	Not Hispanic, Latino, or Spanish	Boosted Once	mRNA	mRNA	37	0	0	0	0	0	0	0	0	0	0	0	0	1	0	1	115	0
1387	40-59	F	White	Not Hispanic, Latino, or Spanish	Boosted Once	mRNA	mRNA	69	0	0	0	0	0	0	0	0	0	0	0	0	0	0	0	180	0
1388	40-59	M	White	Not Hispanic, Latino, or Spanish	Boosted Once	mRNA	mRNA	81	0	0	0	0	0	0	0	0	0	1	0	0	0	0	2	182	0
1389	60-79	F	White	Hispanic, Latino, or Spanish	Boosted Once	mRNA	mRNA	28	0	0	0	0	0	0	0	0	0	0	0	0	0	1	1	368	0
1390	40-59	M	White	Not Hispanic, Latino, or Spanish	Boosted Once	mRNA	mRNA	73	0	0	0	0	0	0	0	1	0	0	0	0	0	0	2	115	0
1391	40-59	F	White	Not Hispanic, Latino, or Spanish	Boosted Once	mRNA	mRNA	61	0	0	1	1	0	0	0	0	0	0	1	0	0	1	3+	364	0
1392	60-79	M	White	Not Hispanic, Latino, or Spanish	Boosted Once	mRNA	mRNA	71	0	0	1	0	0	0	0	0	0	0	0	0	0	0	2	365	0
1393	60-79	M	White	Not Hispanic, Latino, or Spanish	Boosted Once	mRNA	mRNA	68	0	0	0	0	0	0	0	0	0	0	0	0	0	0	0	126	0
1394	60-79	F	White	Not Hispanic, Latino, or Spanish	Boosted Once	mRNA	mRNA	60	1	0	0	0	0	0	0	0	0	1	1	0	0	1	3+	155	0
1395	40-59	M	White	Not Hispanic, Latino, or Spanish	Boosted Once	mRNA	mRNA	65	0	0	0	0	0	0	0	0	0	1	0	0	0	0	1	217	0
1396	40-59	F	White	Not Hispanic, Latino, or Spanish	Boosted Once	Adenovirus vector	mRNA	28	0	0	0	0	0	0	0	0	0	1	0	0	0	1	2	364	0
1397	60-79	F	White	Not Hispanic, Latino, or Spanish	Boosted Once	mRNA	mRNA	65	0	0	0	0	0	0	0	0	0	0	0	0	0	0	0	96	0
1398	40-59	M	White	Not Hispanic, Latino, or Spanish	Boosted Once	mRNA	mRNA	79	0	0	0	0	0	0	0	0	0	1	0	0	0	0	1	221	0
1399	18-39	F	White	Not Hispanic, Latino, or Spanish	Boosted Once	mRNA	mRNA	54	0	0	0	0	0	0	0	0	0	0	0	0	0	0	0	339	0
1400	40-59	F	White	Not Hispanic, Latino, or Spanish	Boosted Once	mRNA	mRNA	49	0	0	0	0	0	0	0	0	0	0	0	0	0	0	1	367	0
1401	18-39	F	White	Not Hispanic, Latino, or Spanish	Boosted Once	mRNA	mRNA	55	0	0	0	0	0	0	0	0	0	0	0	0	0	0	1	364	0
1402	60-79	M	White	Not Hispanic, Latino, or Spanish	Boosted Once	mRNA	mRNA	135	0	0	0	0	0	0	0	0	0	0	1	1	0	0	2	364	0
1403	40-59	F	White	Not Hispanic, Latino, or Spanish	Boosted Once	mRNA	mRNA	45	0	0	0	0	0	0	0	0	0	0	0	0	0	0	0	192	0
1404	60-79	M	White	Not Hispanic, Latino, or Spanish	Boosted Once	mRNA	mRNA	26	0	0	0	0	1	0	0	0	0	1	0	0	1	0	3+	367	0
1405	60-79	M	White	Not Hispanic, Latino, or Spanish	Boosted Once	mRNA	mRNA	58	0	0	0	0	0	0	0	1	1	1	0	0	0	0	3+	136	0
1406	80+	M	White	Not Hispanic, Latino, or Spanish	Boosted Once	mRNA	mRNA	118	1	0	0	0	1	0	0	0	0	1	0	0	1	1	3+	114	0
1407	60-79	M	White	Not Hispanic, Latino, or Spanish	Boosted Once	mRNA	mRNA	52	0	0	0	0	0	0	0	0	0	1	0	0	1	0	3+	98	0
1408	60-79	M	White	Not Hispanic, Latino, or Spanish	Boosted Once	mRNA	mRNA	25	0	0	0	0	0	0	0	0	0	1	0	0	0	1	3+	281	0
1409	40-59	M	White	Not Hispanic, Latino, or Spanish	Boosted Once	mRNA	mRNA	46	0	0	0	0	0	0	0	1	0	0	0	0	0	1	2	367	0
1410	40-59	F	White	Not Hispanic, Latino, or Spanish	Boosted Once	mRNA	mRNA	70	0	0	0	0	0	0	0	0	0	0	0	0	0	0	0	116	0
1411	40-59	F	White	Not Hispanic, Latino, or Spanish	Boosted Once	mRNA	mRNA	138	0	0	0	0	0	0	0	1	0	0	0	0	0	0	1	23	0
1412	40-59	F	White	Not Hispanic, Latino, or Spanish	Boosted Once	mRNA	mRNA	54	0	0	0	0	0	0	0	0	0	0	0	0	0	0	1	184	0
1413	40-59	F	White	Not Hispanic, Latino, or Spanish	Boosted Once	mRNA	mRNA	32	0	0	0	0	0	0	0	0	0	0	0	0	0	0	0	182	0
1414	40-59	F	White	Not Hispanic, Latino, or Spanish	Boosted Once	mRNA	mRNA	28	0	0	0	0	0	0	0	0	0	0	0	0	0	0	0	308	0
1415	60-79	F	White	Not Hispanic, Latino, or Spanish	Boosted Once	mRNA	mRNA	86	0	0	0	0	0	0	0	0	0	0	0	0	0	0	0	365	0
1416	40-59	F	White	Not Hispanic, Latino, or Spanish	Boosted Once	mRNA	mRNA	44	0	0	0	0	0	0	0	0	0	0	0	0	0	0	0	195	0
1417	60-79	F	White	Not Hispanic, Latino, or Spanish	Boosted Once	mRNA	mRNA	46	0	0	0	0	0	0	0	0	0	1	1	0	0	0	2	366	0
1418	40-59	F	White	Not Hispanic, Latino, or Spanish	Boosted Once	mRNA	mRNA	55	0	0	0	0	0	0	0	0	0	0	0	0	0	0	0	261	0
1419	40-59	F	White	Not Hispanic, Latino, or Spanish	Boosted Once	mRNA	mRNA	20	0	0	0	0	0	0	0	0	0	0	0	0	0	0	0	182	0
1420	60-79	F	White	Not Hispanic, Latino, or Spanish	Boosted Once	mRNA	mRNA	84	1	0	0	0	0	0	0	0	0	1	0	0	0	0	2	367	0
1421	40-59	F	White	Not Hispanic, Latino, or Spanish	Boosted Once	mRNA	mRNA	36	0	0	0	0	0	0	0	0	0	0	1	0	0	0	1	342	0
1422	40-59	F	White	Not Hispanic, Latino, or Spanish	Boosted Once	mRNA	mRNA	64	0	0	0	0	0	0	0	0	0	0	1	0	0	0	1	367	0
1423	18-39	F	White	Not Hispanic, Latino, or Spanish	Boosted Once	mRNA	mRNA	26	0	0	0	0	0	0	0	0	0	0	0	0	0	0	0	201	0
1424	18-39	F	White	Not Hispanic, Latino, or Spanish	Boosted Once	mRNA	mRNA	21	0	0	0	0	0	0	0	1	0	0	0	0	0	0	1	366	0
1425	60-79	M	White	Not Hispanic, Latino, or Spanish	Boosted Once	mRNA	mRNA	100	0	0	0	0	0	0	0	0	0	0	0	0	0	0	0	364	0
1426	40-59	F	White	Not Hispanic, Latino, or Spanish	Boosted Once	mRNA	mRNA	31	0	0	0	0	0	0	0	1	0	0	1	0	0	0	2	365	0
1427	40-59	F	White	Not Hispanic, Latino, or Spanish	Boosted Once	mRNA	mRNA	55	0	0	0	0	0	0	0	0	0	0	0	0	0	0	0	360	0
1428	60-79	M	White	Not Hispanic, Latino, or Spanish	Boosted Once	mRNA	mRNA	101	1	0	0	0	0	0	0	0	0	1	1	0	0	0	3+	367	0
1429	40-59	M	White	Not Hispanic, Latino, or Spanish	Boosted Once	mRNA	mRNA	76	0	0	0	0	0	0	0	0	0	1	1	0	0	0	2	152	0
1430	40-59	F	White	Not Hispanic, Latino, or Spanish	Boosted Once	mRNA	mRNA	80	0	0	0	0	0	0	0	1	0	1	0	0	0	0	2	364	0
1431	18-39	M	White	Not Hispanic, Latino, or Spanish	Boosted Once	mRNA	mRNA	88	0	0	0	0	0	0	0	0	0	0	0	0	0	0	0	352	0
1432	60-79	M	White	Not Hispanic, Latino, or Spanish	Boosted Once	mRNA	mRNA	133	0	0	1	0	0	0	0	0	0	1	0	0	0	0	3+	93	0
1433	40-59	F	White	Not Hispanic, Latino, or Spanish	Boosted Once	mRNA	mRNA	27	0	0	0	0	0	0	0	1	0	0	0	0	0	0	1	183	0
1434	60-79	M	White	Not Hispanic, Latino, or Spanish	Boosted Once	mRNA	mRNA	76	0	0	0	0	0	0	0	0	0	0	1	0	0	0	1	365	0
1435	60-79	M	White	Not Hispanic, Latino, or Spanish	Boosted Once	mRNA	mRNA	89	0	0	0	0	0	0	0	0	0	1	0	0	0	0	2	366	0
1436	60-79	M	White	Not Hispanic, Latino, or Spanish	Boosted Once	mRNA	mRNA	69	0	0	0	0	1	0	0	0	1	1	1	1	0	0	3+	153	1
1437	40-59	M	White	Not Hispanic, Latino, or Spanish	Boosted Once	mRNA	mRNA	46	0	0	0	0	0	0	0	0	0	0	0	0	0	0	0	194	0
1438	60-79	F	White	Not Hispanic, Latino, or Spanish	Boosted Once	mRNA	mRNA	95	0	0	0	0	0	0	0	0	0	1	0	0	0	0	2	367	0
1439	40-59	F	White	Not Hispanic, Latino, or Spanish	Boosted Once	mRNA	mRNA	75	0	0	0	0	0	0	0	1	0	0	0	0	0	0	1	231	0
1440	40-59	F	White	Not Hispanic, Latino, or Spanish	Boosted Once	mRNA	mRNA	24	0	0	0	0	0	0	0	0	0	0	0	0	0	0	0	180	0
1441	40-59	F	White	Not Hispanic, Latino, or Spanish	Boosted Once	mRNA	mRNA	34	0	0	0	1	0	0	0	0	0	0	0	0	0	1	3+	367	0
1442	60-79	F	White	Not Hispanic, Latino, or Spanish	Boosted Once	mRNA	mRNA	128	1	0	0	0	0	0	0	0	0	1	1	0	0	1	3+	58	0
1443	40-59	M	White	Not Hispanic, Latino, or Spanish	Boosted Once	mRNA	mRNA	37	0	0	0	0	0	0	0	0	0	0	0	0	0	0	1	198	0
1444	40-59	M	White	Not Hispanic, Latino, or Spanish	Boosted Once	mRNA	mRNA	44	0	0	0	0	0	0	0	0	0	1	0	0	0	0	2	366	0
1445	40-59	M	White	Not Hispanic, Latino, or Spanish	Boosted Once	mRNA	mRNA	30	0	0	0	0	0	0	0	0	0	0	0	0	0	0	0	368	0
1446	40-59	M	White	Not Hispanic, Latino, or Spanish	Boosted Once	mRNA	mRNA	77	0	0	0	0	0	0	0	0	0	1	0	0	0	0	2	366	0
1447	40-59	F	White	Hispanic, Latino, or Spanish	Boosted Once	mRNA	mRNA	41	0	0	0	0	0	0	0	0	0	0	0	0	0	1	1	323	0
1448	40-59	F	White	Not Hispanic, Latino, or Spanish	Boosted Once	mRNA	mRNA	52	0	0	0	0	0	0	0	0	0	0	0	0	0	0	0	366	0
1449	40-59	F	White	Not Hispanic, Latino, or Spanish	Boosted Once	mRNA	mRNA	50	0	0	0	1	0	0	0	0	0	1	0	0	0	1	3+	203	0
1450	40-59	F	White	Not Hispanic, Latino, or Spanish	Boosted Once	mRNA	mRNA	28	0	0	0	0	0	0	0	0	0	0	0	0	0	0	0	278	0
1451	40-59	F	White	Not Hispanic, Latino, or Spanish	Boosted Once	mRNA	mRNA	16	0	0	0	0	0	0	0	0	0	0	0	0	0	0	0	365	0
1452	40-59	F	White	Not Hispanic, Latino, or Spanish	Boosted Once	mRNA	mRNA	69	0	0	0	0	0	0	0	0	0	0	0	0	0	1	2	367	0
1453	40-59	F	White	Not Hispanic, Latino, or Spanish	Boosted Once	mRNA	mRNA	48	0	0	0	0	1	0	0	0	0	0	0	0	0	0	1	366	0
1454	80+	M	White	Not Hispanic, Latino, or Spanish	Boosted Once	mRNA	mRNA	57	1	0	0	0	0	0	0	0	0	1	0	0	0	0	3+	118	0
1455	60-79	M	White	Not Hispanic, Latino, or Spanish	Boosted Once	mRNA	mRNA	20	1	0	0	0	1	0	0	0	0	1	0	0	1	1	3+	365	0
1456	40-59	M	White	Not Hispanic, Latino, or Spanish	Boosted Once	mRNA	mRNA	125	1	0	0	0	0	0	0	0	0	0	1	0	1	0	3+	367	0
1457	60-79	M	White	Not Hispanic, Latino, or Spanish	Boosted Once	mRNA	mRNA	92	0	0	0	0	1	0	0	0	0	0	0	0	0	0	1	367	0
1458	40-59	M	White	Not Hispanic, Latino, or Spanish	Boosted Once	mRNA	mRNA	39	1	0	0	1	0	0	0	0	0	1	0	0	0	0	3+	327	0
1459	40-59	M	White	Not Hispanic, Latino, or Spanish	Boosted Once	mRNA	mRNA	44	0	0	0	0	0	0	0	1	0	0	0	0	0	0	2	73	1
1460	40-59	M	White	Not Hispanic, Latino, or Spanish	Boosted Once	mRNA	mRNA	59	1	0	0	1	1	0	0	0	0	1	0	0	0	1	3+	183	0
1461	40-59	F	White	Not Hispanic, Latino, or Spanish	Boosted Once	mRNA	mRNA	45	0	0	1	0	0	0	0	0	0	0	0	0	0	0	1	364	0
1462	40-59	F	White	Not Hispanic, Latino, or Spanish	Boosted Once	mRNA	mRNA	30	0	0	0	0	0	0	0	0	0	0	0	0	0	0	0	273	0
1463	40-59	F	White	Not Hispanic, Latino, or Spanish	Boosted Once	mRNA	mRNA	71	0	0	0	0	0	0	0	0	0	0	1	0	0	0	1	368	0
1464	60-79	M	White	Not Hispanic, Latino, or Spanish	Boosted Once	mRNA	mRNA	103	1	0	0	0	0	0	0	1	0	1	0	0	0	0	3+	178	0
1465	40-59	F	White	Not Hispanic, Latino, or Spanish	Boosted Once	mRNA	mRNA	33	0	0	0	0	0	0	0	1	0	0	0	0	0	0	1	180	0
1466	80+	M	White	Not Hispanic, Latino, or Spanish	Boosted Once	mRNA	mRNA	86	0	0	0	0	0	0	0	0	1	1	1	0	0	1	3+	365	0
1467	18-39	M	White	Hispanic, Latino, or Spanish	Boosted Once	mRNA	mRNA	24	0	0	0	0	0	0	0	0	0	0	0	0	0	0	0	366	0
1468	40-59	F	Other	Hispanic, Latino, or Spanish	Boosted Once	mRNA	mRNA	41	0	0	1	0	0	0	0	0	0	0	0	0	0	1	2	182	0
1469	60-79	M	Black or African American	Not Hispanic, Latino, or Spanish	Boosted Once	mRNA	mRNA	75	0	0	0	0	0	0	0	0	0	0	1	0	0	0	2	368	0
1470	60-79	F	Black or African American	Not Hispanic, Latino, or Spanish	Boosted Once	mRNA	mRNA	62	1	0	0	0	0	0	0	0	0	1	0	0	1	1	3+	366	0
1471	60-79	F	Black or African American	Not Hispanic, Latino, or Spanish	Boosted Once	mRNA	mRNA	20	1	0	0	0	1	0	0	1	0	1	1	0	0	1	3+	365	0
1472	40-59	F	Black or African American	Not Hispanic, Latino, or Spanish	Boosted Once	mRNA	mRNA	34	1	0	0	0	0	0	0	0	0	1	0	0	0	0	2	100	0
1473	40-59	M	White	Hispanic, Latino, or Spanish	Boosted Once	mRNA	mRNA	26	0	0	0	0	0	0	0	0	0	0	0	0	0	0	0	368	0
1474	40-59	M	Asian	Not Hispanic, Latino, or Spanish	Boosted Once	mRNA	mRNA	54	0	0	0	0	0	0	0	0	0	0	0	0	0	0	0	246	0
1475	80+	M	Asian	Not Hispanic, Latino, or Spanish	Boosted Once	mRNA	mRNA	59	0	0	0	0	1	0	0	1	1	1	1	0	0	0	3+	153	0
1476	40-59	F	Other	Not Hispanic, Latino, or Spanish	Boosted Once	mRNA	mRNA	24	0	0	0	0	0	0	0	0	0	0	0	0	0	0	0	366	0
1477	40-59	M	Other	Not Hispanic, Latino, or Spanish	Boosted Once	mRNA	mRNA	80	0	0	0	0	0	0	0	0	0	1	0	0	0	1	2	365	0
1478	40-59	F	Other	Not Hispanic, Latino, or Spanish	Boosted Once	mRNA	mRNA	57	0	0	0	0	0	0	0	0	0	0	0	0	0	1	1	125	1
1479	60-79	F	Black or African American	Not Hispanic, Latino, or Spanish	Boosted Once	mRNA	mRNA	93	1	0	0	0	1	0	0	0	0	1	0	0	0	0	3+	366	0
1480	40-59	F	Black or African American	Not Hispanic, Latino, or Spanish	Boosted Once	mRNA	mRNA	94	0	0	0	0	0	0	0	0	0	0	0	0	0	1	2	365	0
1481	60-79	F	Black or African American	Not Hispanic, Latino, or Spanish	Boosted Once	mRNA	mRNA	88	0	0	0	0	0	0	0	0	0	0	0	0	0	0	0	368	0
1482	40-59	F	Asian	Not Hispanic, Latino, or Spanish	Boosted Once	mRNA	mRNA	25	0	0	0	0	0	0	0	1	0	0	0	0	0	0	1	191	0
1483	60-79	F	Black or African American	Not Hispanic, Latino, or Spanish	Boosted Once	mRNA	mRNA	96	0	0	0	0	1	0	0	0	0	0	0	0	1	1	3+	365	0
1484	40-59	F	Asian	Not Hispanic, Latino, or Spanish	Boosted Once	mRNA	mRNA	26	0	0	0	0	0	0	0	0	0	0	0	0	0	1	1	145	1
1485	40-59	F	Black or African American	Not Hispanic, Latino, or Spanish	Boosted Once	mRNA	mRNA	66	0	0	0	0	0	0	0	0	0	0	0	0	0	1	1	366	0
1486	40-59	F	Black or African American	Not Hispanic, Latino, or Spanish	Boosted Once	mRNA	mRNA	55	1	0	0	0	0	0	0	0	0	1	0	0	0	1	3+	327	0
1487	80+	M	Black or African American	Not Hispanic, Latino, or Spanish	Boosted Once	mRNA	mRNA	61	1	0	0	0	1	0	0	0	0	1	1	0	0	0	3+	368	0
1488	40-59	F	Asian	Not Hispanic, Latino, or Spanish	Boosted Once	mRNA	mRNA	120	0	0	0	0	0	0	0	0	0	0	1	0	0	0	1	368	0
1489	40-59	M	White	Not Hispanic, Latino, or Spanish	Boosted Once	Adenovirus vector	mRNA	59	0	0	1	0	0	0	0	0	0	0	0	0	0	0	1	365	0
1490	40-59	F	Black or African American	Not Hispanic, Latino, or Spanish	Boosted Once	mRNA	mRNA	81	0	0	0	0	0	0	0	0	0	1	1	0	0	1	3+	129	0
1491	60-79	F	White	Hispanic, Latino, or Spanish	Boosted Once	mRNA	mRNA	26	0	0	0	0	0	0	0	0	0	1	0	0	0	0	1	365	0
1492	80+	F	Black or African American	Not Hispanic, Latino, or Spanish	Boosted Once	mRNA	mRNA	96	1	0	0	0	1	0	0	0	1	1	0	0	0	0	3+	306	0
1493	60-79	F	Black or African American	Not Hispanic, Latino, or Spanish	Boosted Once	mRNA	mRNA	40	1	0	0	1	1	0	0	0	0	1	1	0	0	1	3+	121	0
1494	60-79	M	Black or African American	Not Hispanic, Latino, or Spanish	Boosted Once	mRNA	mRNA	54	0	0	0	0	0	0	0	0	0	0	0	0	0	0	0	365	0
1495	40-59	M	Black or African American	Not Hispanic, Latino, or Spanish	Boosted Once	mRNA	mRNA	66	1	0	0	0	0	0	0	0	0	1	0	0	0	0	2	368	0
1496	60-79	M	White	Not Hispanic, Latino, or Spanish	Boosted Once	mRNA	mRNA	44	0	0	0	0	0	0	0	0	0	0	0	0	0	0	1	286	0
1497	80+	M	Black or African American	Not Hispanic, Latino, or Spanish	Boosted Once	mRNA	mRNA	75	1	0	0	0	0	0	0	0	0	1	0	0	0	0	2	365	0
1498	40-59	M	Black or African American	Not Hispanic, Latino, or Spanish	Boosted Once	mRNA	mRNA	55	0	0	1	0	0	0	0	0	0	0	0	0	0	1	3+	365	0
1499	40-59	F	White	Not Hispanic, Latino, or Spanish	Boosted Once	mRNA	mRNA	66	1	0	0	0	0	0	0	1	0	1	0	0	0	1	3+	368	0
1500	60-79	F	White	Not Hispanic, Latino, or Spanish	Boosted Once	mRNA	mRNA	69	0	0	0	0	0	0	0	1	0	1	0	0	0	1	3+	158	0
1501	60-79	F	White	Not Hispanic, Latino, or Spanish	Boosted Once	mRNA	mRNA	42	0	0	0	1	1	0	0	0	0	1	0	0	1	0	3+	200	0
1502	60-79	M	White	Not Hispanic, Latino, or Spanish	Boosted Once	mRNA	mRNA	92	1	0	0	0	0	0	0	0	0	1	0	0	0	0	2	155	0
1503	60-79	M	White	Not Hispanic, Latino, or Spanish	Boosted Once	mRNA	mRNA	59	0	0	0	0	0	0	0	1	0	0	0	0	0	0	1	104	0
1504	60-79	F	White	Not Hispanic, Latino, or Spanish	Boosted Once	mRNA	mRNA	29	0	0	0	0	1	0	0	0	0	1	1	0	0	0	3+	367	0
1505	40-59	F	White	Not Hispanic, Latino, or Spanish	Boosted Once	mRNA	mRNA	84	0	0	0	0	0	0	0	0	0	0	0	0	0	0	0	183	0
1506	60-79	M	White	Not Hispanic, Latino, or Spanish	Boosted Once	mRNA	mRNA	91	0	0	0	0	0	0	0	0	0	1	0	0	0	0	2	241	0
1507	40-59	M	Asian	Not Hispanic, Latino, or Spanish	Boosted Once	mRNA	mRNA	23	0	0	0	0	0	0	0	1	0	0	0	0	0	0	2	126	1
1508	60-79	F	Black or African American	Not Hispanic, Latino, or Spanish	Boosted Once	mRNA	mRNA	91	0	0	0	0	0	0	0	0	0	1	0	0	0	0	1	182	0
1509	60-79	F	White	Not Hispanic, Latino, or Spanish	Boosted Once	mRNA	mRNA	49	0	0	0	0	1	0	0	0	0	1	0	0	0	0	3+	364	0
1510	60-79	M	White	Not Hispanic, Latino, or Spanish	Boosted Once	mRNA	mRNA	73	0	0	0	0	0	0	0	0	0	0	0	0	0	1	1	254	0
1511	60-79	F	White	Not Hispanic, Latino, or Spanish	Boosted Once	mRNA	mRNA	82	0	0	0	0	0	0	0	0	0	1	0	0	0	0	1	183	0
1512	40-59	M	Asian	Not Hispanic, Latino, or Spanish	Boosted Once	mRNA	mRNA	79	0	0	1	0	0	0	0	0	0	1	0	0	0	1	3+	154	1
1513	40-59	M	White	Not Hispanic, Latino, or Spanish	Boosted Once	mRNA	mRNA	37	0	0	0	0	0	0	0	0	0	0	0	0	0	0	0	297	0
1514	18-39	F	White	Not Hispanic, Latino, or Spanish	Boosted Once	mRNA	mRNA	76	0	0	0	0	0	0	0	0	0	0	0	0	0	0	0	365	0
1515	40-59	M	White	Not Hispanic, Latino, or Spanish	Boosted Once	mRNA	mRNA	30	1	0	1	0	0	0	0	0	0	0	0	0	0	0	2	366	0
1516	40-59	M	White	Not Hispanic, Latino, or Spanish	Boosted Once	mRNA	mRNA	55	0	0	0	0	0	0	0	1	0	1	0	0	0	0	2	100	0
1517	60-79	M	Asian	Not Hispanic, Latino, or Spanish	Boosted Once	mRNA	mRNA	68	1	0	1	0	0	0	0	0	0	1	1	0	0	0	3+	362	0
1518	60-79	M	White	Not Hispanic, Latino, or Spanish	Boosted 2+ Times	mRNA	mRNA	58	0	0	0	0	0	0	0	0	0	1	0	0	0	0	2	368	0
1519	40-59	M	Black or African American	Not Hispanic, Latino, or Spanish	Boosted Once	mRNA	mRNA	81	0	0	0	0	0	0	0	0	0	1	0	0	0	1	2	365	0
1520	40-59	F	White	Not Hispanic, Latino, or Spanish	Boosted Once	mRNA	mRNA	21	0	0	0	0	0	0	0	0	0	0	0	0	1	0	2	368	0
1521	18-39	F	White	Not Hispanic, Latino, or Spanish	Boosted Once	mRNA	mRNA	51	0	0	0	0	0	0	0	0	0	0	0	0	0	0	0	122	1
1522	60-79	F	Black or African American	Not Hispanic, Latino, or Spanish	Boosted Once	mRNA	mRNA	58	1	0	0	0	0	0	0	0	0	1	1	0	0	1	3+	94	0
1523	18-39	F	White	Not Hispanic, Latino, or Spanish	Boosted Once	Adenovirus vector	mRNA	44	0	0	0	0	0	0	0	0	0	0	0	0	0	0	0	206	0
1524	60-79	M	White	Not Hispanic, Latino, or Spanish	Boosted Once	mRNA	mRNA	100	0	0	0	0	0	0	0	0	0	0	1	0	0	0	1	109	0
1525	60-79	F	Black or African American	Not Hispanic, Latino, or Spanish	Boosted Once	mRNA	mRNA	72	0	0	0	0	0	0	0	1	0	0	1	0	1	1	3+	233	0
1526	40-59	M	White	Not Hispanic, Latino, or Spanish	Boosted Once	mRNA	mRNA	70	0	0	0	0	0	0	0	0	0	0	0	0	0	0	0	182	0
1527	60-79	F	Other	Not Hispanic, Latino, or Spanish	Boosted Once	mRNA	mRNA	74	0	0	0	0	0	0	0	0	0	1	0	0	0	0	1	368	0
1528	60-79	M	White	Not Hispanic, Latino, or Spanish	Boosted Once	mRNA	mRNA	37	0	0	0	0	0	0	0	0	0	0	1	0	0	0	0	364	0
1529	40-59	F	White	Not Hispanic, Latino, or Spanish	Boosted Once	Adenovirus vector	mRNA	63	0	0	0	0	0	0	0	0	0	0	0	0	0	0	0	367	0
1530	60-79	F	Black or African American	Not Hispanic, Latino, or Spanish	Boosted Once	mRNA	mRNA	86	1	0	0	0	0	0	0	0	0	1	0	0	0	1	3+	368	0
1531	60-79	M	White	Not Hispanic, Latino, or Spanish	Boosted Once	mRNA	mRNA	124	0	0	0	0	0	0	0	0	0	0	1	0	0	1	2	348	0
1532	40-59	F	White	Not Hispanic, Latino, or Spanish	Boosted Once	mRNA	mRNA	58	0	0	0	0	0	0	0	0	0	0	0	0	0	1	2	183	0
1533	40-59	F	White	Not Hispanic, Latino, or Spanish	Boosted Once	mRNA	mRNA	32	0	0	0	0	0	0	0	0	0	0	0	0	0	0	0	219	0
1534	40-59	F	White	Not Hispanic, Latino, or Spanish	Boosted Once	mRNA	mRNA	71	0	0	0	0	0	0	0	1	0	0	0	0	0	0	1	231	0
1535	40-59	F	White	Not Hispanic, Latino, or Spanish	Boosted Once	mRNA	mRNA	41	0	0	0	0	0	0	0	0	0	0	0	0	0	0	0	205	0
1536	60-79	F	White	Not Hispanic, Latino, or Spanish	Boosted Once	mRNA	mRNA	59	0	0	0	0	0	0	0	0	0	1	1	0	0	0	2	156	0
1537	40-59	M	White	Not Hispanic, Latino, or Spanish	Boosted Once	mRNA	mRNA	33	0	0	0	0	0	0	0	0	0	1	0	0	0	1	2	184	0
1538	60-79	F	Other	Not Hispanic, Latino, or Spanish	Boosted Once	mRNA	mRNA	62	0	0	0	0	0	0	0	0	0	1	0	0	0	0	1	118	0
1539	18-39	F	Black or African American	Not Hispanic, Latino, or Spanish	Boosted Once	mRNA	mRNA	26	0	0	0	0	0	0	0	0	0	0	0	0	0	1	1	365	0
1540	40-59	M	Asian	Not Hispanic, Latino, or Spanish	Boosted Once	mRNA	mRNA	48	0	0	0	0	0	0	0	0	0	0	0	0	0	1	1	219	0
1541	60-79	M	White	Not Hispanic, Latino, or Spanish	Boosted Once	mRNA	mRNA	48	0	0	0	0	0	0	0	0	0	1	0	0	0	0	2	366	0
1542	40-59	F	White	Not Hispanic, Latino, or Spanish	Boosted 2+ Times	mRNA	mRNA	61	1	0	0	1	1	0	0	0	1	1	0	0	1	1	3+	368	0
1543	40-59	F	White	Not Hispanic, Latino, or Spanish	Boosted Once	mRNA	mRNA	19	0	0	0	0	0	0	0	1	0	0	0	0	0	0	1	366	0
1544	40-59	F	White	Not Hispanic, Latino, or Spanish	Boosted Once	mRNA	mRNA	63	0	0	0	0	0	0	0	1	0	0	0	0	0	0	2	364	0
1545	60-79	M	White	Not Hispanic, Latino, or Spanish	Boosted Once	mRNA	mRNA	60	0	0	0	0	0	0	0	1	0	0	0	0	1	0	3+	365	0
1546	60-79	F	Asian	Not Hispanic, Latino, or Spanish	Boosted Once	mRNA	mRNA	57	0	0	0	1	0	0	0	0	0	0	1	0	0	0	2	181	0
1547	40-59	F	White	Not Hispanic, Latino, or Spanish	Boosted Once	mRNA	mRNA	26	0	0	0	0	0	0	0	0	0	0	0	0	0	0	0	182	0
1548	40-59	F	White	Hispanic, Latino, or Spanish	Boosted Once	mRNA	mRNA	112	0	0	0	0	0	0	0	0	0	0	0	0	1	0	1	367	0
1549	60-79	F	White	Not Hispanic, Latino, or Spanish	Boosted Once	mRNA	mRNA	41	0	0	0	0	0	0	0	1	0	1	0	0	0	0	3+	113	0
1550	40-59	F	White	Not Hispanic, Latino, or Spanish	Boosted Once	mRNA	mRNA	44	0	0	0	0	0	0	0	0	0	1	0	0	0	0	1	367	0
1551	40-59	M	Other	Hispanic, Latino, or Spanish	Boosted Once	mRNA	mRNA	76	0	0	0	0	0	0	0	1	0	0	0	0	1	1	3+	366	0
1552	18-39	F	White	Not Hispanic, Latino, or Spanish	Boosted Once	mRNA	mRNA	48	0	0	0	0	0	0	0	0	0	0	0	0	0	0	1	368	0
1553	60-79	F	White	Not Hispanic, Latino, or Spanish	Boosted Once	mRNA	mRNA	92	0	0	0	0	0	0	0	0	0	0	0	0	0	0	0	367	0
1554	60-79	F	White	Not Hispanic, Latino, or Spanish	Boosted Once	mRNA	mRNA	85	0	0	0	0	0	0	0	0	0	1	0	0	0	0	1	360	0
1555	40-59	F	White	Not Hispanic, Latino, or Spanish	Boosted Once	mRNA	mRNA	50	0	0	0	0	0	0	0	1	0	0	1	0	1	0	3+	367	0
1556	40-59	M	White	Not Hispanic, Latino, or Spanish	Boosted Once	mRNA	mRNA	31	0	0	0	0	0	0	0	0	0	1	0	0	0	0	1	332	0
1557	40-59	F	White	Not Hispanic, Latino, or Spanish	Boosted Once	Adenovirus vector	mRNA	50	0	0	0	0	0	0	0	0	0	0	0	0	0	0	0	283	0
1558	40-59	F	White	Not Hispanic, Latino, or Spanish	Boosted Once	mRNA	mRNA	44	0	0	0	0	0	0	0	1	0	0	0	0	0	0	1	314	0
1559	60-79	M	White	Not Hispanic, Latino, or Spanish	Boosted Once	mRNA	mRNA	16	1	0	0	0	1	0	0	0	0	1	1	0	0	1	3+	365	0
1560	40-59	F	White	Not Hispanic, Latino, or Spanish	Boosted Once	mRNA	mRNA	23	0	0	0	0	0	0	0	0	0	0	0	0	0	0	0	368	0
1561	40-59	F	Asian	Not Hispanic, Latino, or Spanish	Boosted Once	mRNA	mRNA	59	0	0	0	0	0	0	0	0	0	0	0	0	0	0	0	182	0
1562	40-59	M	White	Not Hispanic, Latino, or Spanish	Boosted Once	mRNA	mRNA	23	0	0	0	0	0	0	0	0	0	0	0	0	0	0	0	10	1
1563	40-59	F	White	Hispanic, Latino, or Spanish	Boosted Once	mRNA	mRNA	72	0	0	0	0	1	0	0	0	0	0	0	0	0	0	1	186	0
1564	40-59	F	White	Not Hispanic, Latino, or Spanish	Boosted Once	mRNA	mRNA	46	0	0	0	0	0	0	0	0	0	0	0	0	0	0	0	305	0
1565	40-59	M	White	Not Hispanic, Latino, or Spanish	Boosted Once	Adenovirus vector	mRNA	70	1	0	0	0	0	0	0	0	0	1	0	0	0	0	3+	182	0
1566	18-39	F	White	Not Hispanic, Latino, or Spanish	Boosted Once	mRNA	mRNA	89	0	0	0	0	0	0	0	0	0	0	0	0	0	0	0	83	1
1567	40-59	M	White	Not Hispanic, Latino, or Spanish	Boosted Once	mRNA	mRNA	57	0	0	1	0	0	0	0	0	0	0	1	0	0	1	3+	368	0
1568	40-59	F	White	Not Hispanic, Latino, or Spanish	Boosted Once	mRNA	mRNA	24	0	0	0	0	0	0	0	0	0	0	0	0	0	0	0	365	0
1569	60-79	F	White	Not Hispanic, Latino, or Spanish	Boosted Once	mRNA	mRNA	84	1	0	0	0	0	0	0	0	0	0	1	0	0	1	3+	183	0
1570	60-79	M	White	Not Hispanic, Latino, or Spanish	Boosted Once	mRNA	mRNA	88	0	0	0	0	0	0	0	0	0	0	1	0	0	0	1	367	0
1571	40-59	F	White	Not Hispanic, Latino, or Spanish	Boosted Once	mRNA	mRNA	58	0	0	0	0	0	0	0	0	0	0	0	0	0	0	0	292	0
1572	40-59	F	Other	Not Hispanic, Latino, or Spanish	Boosted Once	mRNA	mRNA	117	0	0	0	0	0	0	0	0	0	1	1	0	0	1	3+	365	0
1573	40-59	F	White	Not Hispanic, Latino, or Spanish	Boosted Once	mRNA	mRNA	69	0	0	0	0	0	0	0	0	0	0	0	0	1	0	1	182	0
1574	40-59	M	White	Not Hispanic, Latino, or Spanish	Boosted Once	mRNA	mRNA	68	0	0	0	0	0	0	0	1	0	0	0	0	1	1	3+	366	0
1575	60-79	M	White	Not Hispanic, Latino, or Spanish	Boosted Once	mRNA	mRNA	105	0	0	0	0	0	0	0	0	0	0	0	0	0	0	1	15	1
1576	40-59	F	Other	Not Hispanic, Latino, or Spanish	Boosted Once	mRNA	mRNA	49	0	0	0	0	0	0	0	0	0	0	0	0	0	1	2	217	0
1577	40-59	F	White	Not Hispanic, Latino, or Spanish	Boosted Once	mRNA	mRNA	46	0	0	0	0	0	0	0	0	0	0	0	0	0	0	0	365	0
1578	60-79	M	White	Not Hispanic, Latino, or Spanish	Boosted Once	mRNA	mRNA	73	0	0	0	0	0	0	0	0	0	0	0	0	0	0	0	145	0
1579	40-59	M	Asian	Hispanic, Latino, or Spanish	Boosted Once	mRNA	mRNA	32	0	0	0	0	0	0	0	0	0	0	0	0	0	0	0	80	1
1580	60-79	F	White	Not Hispanic, Latino, or Spanish	Boosted Once	mRNA	mRNA	87	0	0	0	0	0	0	0	1	1	1	0	0	0	1	3+	367	0
1581	18-39	F	White	Not Hispanic, Latino, or Spanish	Boosted Once	mRNA	mRNA	80	0	0	0	0	0	0	0	0	0	0	0	0	0	0	0	364	0
1582	40-59	F	White	Not Hispanic, Latino, or Spanish	Boosted Once	mRNA	mRNA	35	0	0	0	0	0	0	0	0	0	0	0	0	1	0	1	360	0
1583	60-79	M	White	Not Hispanic, Latino, or Spanish	Boosted Once	mRNA	mRNA	136	0	0	0	0	1	0	0	0	0	1	1	1	0	1	3+	65	0
1584	40-59	M	White	Not Hispanic, Latino, or Spanish	Boosted Once	mRNA	mRNA	65	0	0	0	0	0	0	0	0	0	0	0	0	0	0	0	257	0
1585	40-59	M	White	Not Hispanic, Latino, or Spanish	Boosted Once	Adenovirus vector	mRNA	42	0	0	0	0	0	0	0	0	0	1	0	0	1	0	2	9	1
1586	40-59	M	White	Not Hispanic, Latino, or Spanish	Boosted Once	mRNA	mRNA	32	0	0	0	0	0	0	0	0	0	0	0	0	0	0	0	180	0
1587	40-59	F	White	Not Hispanic, Latino, or Spanish	Boosted Once	mRNA	mRNA	52	0	0	0	0	0	0	0	0	0	0	0	0	0	0	0	246	0
1588	60-79	F	White	Not Hispanic, Latino, or Spanish	Boosted Once	mRNA	mRNA	51	0	0	0	0	0	0	0	0	0	0	0	0	0	0	0	367	0
1589	60-79	F	White	Not Hispanic, Latino, or Spanish	Boosted Once	mRNA	mRNA	71	1	0	0	0	1	0	0	0	0	1	0	0	0	1	3+	365	0
1590	40-59	F	White	Not Hispanic, Latino, or Spanish	Boosted Once	mRNA	mRNA	62	0	0	0	0	0	0	0	0	0	0	0	0	0	1	1	128	1
1591	60-79	F	White	Not Hispanic, Latino, or Spanish	Boosted Once	mRNA	mRNA	105	0	0	0	0	0	0	0	0	0	0	0	0	0	0	0	183	0
1592	60-79	F	White	Not Hispanic, Latino, or Spanish	Boosted Once	mRNA	mRNA	85	0	0	0	0	0	0	0	0	0	1	0	0	0	0	1	361	0
1593	60-79	M	White	Not Hispanic, Latino, or Spanish	Boosted Once	mRNA	mRNA	75	0	0	0	0	0	0	0	0	1	0	0	0	0	0	1	368	0
1594	60-79	F	White	Not Hispanic, Latino, or Spanish	Boosted Once	mRNA	mRNA	30	0	0	0	0	0	0	0	1	0	0	0	0	0	0	1	183	0
1595	40-59	F	White	Not Hispanic, Latino, or Spanish	Boosted Once	mRNA	mRNA	31	0	0	0	0	0	0	0	0	0	1	0	0	0	0	1	332	0
1596	40-59	M	White	Not Hispanic, Latino, or Spanish	Boosted Once	mRNA	mRNA	19	0	0	0	0	0	0	0	0	0	1	1	0	0	1	3+	293	0
1597	40-59	M	White	Not Hispanic, Latino, or Spanish	Boosted Once	mRNA	mRNA	18	0	0	0	0	0	0	0	1	0	0	0	0	0	0	1	359	0
1598	40-59	F	White	Hispanic, Latino, or Spanish	Boosted Once	mRNA	mRNA	18	0	0	0	0	0	0	0	0	0	0	0	0	0	0	0	181	0
1599	40-59	M	White	Not Hispanic, Latino, or Spanish	Boosted Once	mRNA	mRNA	30	0	0	0	0	1	0	0	0	0	0	0	0	0	0	1	365	0
1600	40-59	M	White	Not Hispanic, Latino, or Spanish	Boosted Once	mRNA	mRNA	43	0	0	0	0	0	0	0	0	0	0	0	0	0	0	0	367	0
1601	40-59	F	White	Not Hispanic, Latino, or Spanish	Boosted Once	mRNA	mRNA	49	0	0	0	0	0	0	0	0	0	0	0	0	0	0	0	364	0
1602	40-59	F	White	Not Hispanic, Latino, or Spanish	Boosted Once	mRNA	mRNA	136	0	0	0	0	0	0	0	0	0	0	1	0	0	0	1	81	0
1603	40-59	F	White	Not Hispanic, Latino, or Spanish	Boosted Once	mRNA	mRNA	22	1	0	1	0	0	0	0	0	0	0	0	0	0	0	2	234	1
1604	40-59	F	White	Not Hispanic, Latino, or Spanish	Boosted Once	Adenovirus vector	Adenovirus vector	47	0	0	0	0	0	0	0	0	0	0	0	0	0	1	1	365	0
1605	40-59	F	White	Not Hispanic, Latino, or Spanish	Boosted Once	mRNA	mRNA	26	0	0	0	0	0	0	0	0	0	1	0	0	0	0	2	331	0
1606	40-59	F	White	Not Hispanic, Latino, or Spanish	Boosted Once	mRNA	mRNA	76	0	0	0	0	0	0	0	0	0	0	1	0	0	0	2	95	0
1607	40-59	F	White	Not Hispanic, Latino, or Spanish	Boosted Once	mRNA	mRNA	113	0	0	0	0	0	0	0	0	0	0	1	0	0	0	1	101	0
1608	60-79	M	Other	Not Hispanic, Latino, or Spanish	Boosted Once	mRNA	mRNA	39	0	0	0	0	0	0	0	0	0	1	0	0	0	1	2	327	0
1609	40-59	M	Other	Not Hispanic, Latino, or Spanish	Boosted Once	mRNA	mRNA	63	0	0	0	1	0	0	0	1	0	1	0	0	0	0	3+	127	0
1610	60-79	M	Black or African American	Not Hispanic, Latino, or Spanish	Boosted Once	mRNA	mRNA	95	1	0	0	0	1	0	0	0	0	1	0	0	0	1	3+	365	0
1611	60-79	M	White	Not Hispanic, Latino, or Spanish	Boosted Once	mRNA	mRNA	81	0	0	0	0	0	0	0	0	0	1	0	0	0	1	3+	142	0
1612	60-79	F	White	Hispanic, Latino, or Spanish	Boosted Once	mRNA	mRNA	83	0	0	0	0	0	0	0	0	0	0	1	0	0	1	2	354	0
1613	40-59	F	Asian	Not Hispanic, Latino, or Spanish	Boosted Once	mRNA	mRNA	73	0	0	0	0	0	0	0	0	0	1	0	0	0	0	2	365	0
1614	40-59	F	Other	Hispanic, Latino, or Spanish	Boosted Once	mRNA	mRNA	64	0	0	0	0	0	0	0	0	0	1	0	0	1	0	2	176	0
1615	40-59	F	Other	Not Hispanic, Latino, or Spanish	Boosted Once	mRNA	mRNA	40	0	0	0	0	0	0	0	0	0	0	1	0	0	0	1	365	0
1616	40-59	M	Black or African American	Not Hispanic, Latino, or Spanish	Boosted Once	mRNA	mRNA	56	0	0	0	0	0	0	0	0	0	1	0	0	1	1	3+	106	0
1617	60-79	M	Black or African American	Not Hispanic, Latino, or Spanish	Boosted Once	mRNA	mRNA	44	0	0	0	0	0	0	0	1	0	0	1	0	0	0	2	115	0
1618	40-59	F	Black or African American	Not Hispanic, Latino, or Spanish	Boosted Once	mRNA	mRNA	25	0	0	0	0	0	0	0	0	0	0	1	0	0	0	1	183	0
1619	80+	F	White	Hispanic, Latino, or Spanish	Boosted Once	mRNA	mRNA	45	1	0	0	1	1	0	0	0	1	1	1	0	0	1	3+	93	0
1620	40-59	F	Asian	Not Hispanic, Latino, or Spanish	Boosted Once	mRNA	mRNA	95	0	0	0	0	0	0	0	1	0	1	0	0	0	0	2	367	0
1621	60-79	M	White	Not Hispanic, Latino, or Spanish	Boosted Once	mRNA	mRNA	109	0	0	0	0	0	0	0	1	0	0	0	0	0	0	1	368	0
1622	60-79	M	White	Not Hispanic, Latino, or Spanish	Boosted Once	mRNA	mRNA	87	0	0	0	0	0	0	0	0	0	1	1	0	0	0	3+	365	0
1623	60-79	F	White	Not Hispanic, Latino, or Spanish	Boosted Once	mRNA	mRNA	128	0	0	0	0	0	0	0	0	0	0	0	0	1	0	1	91	0
1624	60-79	M	White	Not Hispanic, Latino, or Spanish	Boosted Once	mRNA	mRNA	53	0	0	0	0	0	0	0	0	0	1	1	0	1	0	3+	148	0
1625	40-59	F	White	Not Hispanic, Latino, or Spanish	Boosted Once	mRNA	mRNA	36	0	0	0	0	0	0	0	0	0	0	0	0	0	0	0	343	0
1626	60-79	F	White	Not Hispanic, Latino, or Spanish	Boosted Once	mRNA	mRNA	135	1	0	0	0	0	0	0	0	0	1	1	0	0	1	3+	314	0
1627	60-79	M	White	Not Hispanic, Latino, or Spanish	Boosted Once	mRNA	mRNA	31	0	0	1	0	0	0	0	0	0	1	0	0	0	1	3+	366	0
1628	40-59	F	White	Not Hispanic, Latino, or Spanish	Boosted Once	mRNA	mRNA	42	0	0	0	0	0	0	0	0	0	0	0	0	0	0	1	368	0
1629	40-59	M	White	Not Hispanic, Latino, or Spanish	Boosted Once	Adenovirus vector	mRNA	30	0	0	0	0	0	0	0	0	0	1	0	0	0	0	2	180	0
1630	60-79	M	White	Not Hispanic, Latino, or Spanish	Boosted Once	mRNA	mRNA	95	0	0	0	0	0	0	0	0	0	0	0	0	0	0	0	366	0
1631	60-79	M	White	Not Hispanic, Latino, or Spanish	Boosted Once	mRNA	mRNA	46	0	0	0	0	0	0	0	0	0	0	0	0	0	0	0	102	0
1632	40-59	M	White	Not Hispanic, Latino, or Spanish	Boosted Once	mRNA	mRNA	44	0	0	0	0	0	0	0	0	0	0	0	0	0	0	0	359	0
1633	40-59	M	White	Not Hispanic, Latino, or Spanish	Boosted Once	mRNA	mRNA	134	0	0	1	0	0	0	0	0	0	1	0	0	1	0	3+	365	0
1634	40-59	M	White	Not Hispanic, Latino, or Spanish	Boosted Once	mRNA	mRNA	64	0	0	1	0	0	0	0	1	0	0	0	0	0	0	2	262	0
1635	40-59	M	White	Not Hispanic, Latino, or Spanish	Boosted Once	mRNA	mRNA	17	0	0	0	0	0	0	0	0	0	0	1	1	0	0	2	368	0
1636	40-59	F	White	Not Hispanic, Latino, or Spanish	Boosted Once	mRNA	mRNA	29	0	0	0	0	0	0	0	0	0	0	1	1	0	0	2	240	0
1637	60-79	F	White	Not Hispanic, Latino, or Spanish	Boosted Once	mRNA	mRNA	17	0	0	0	0	0	0	0	0	0	1	0	0	0	1	3+	346	0
1638	40-59	F	White	Not Hispanic, Latino, or Spanish	Boosted Once	mRNA	mRNA	41	0	0	0	0	0	0	0	0	0	0	0	0	0	0	0	367	0
1639	40-59	F	White	Not Hispanic, Latino, or Spanish	Boosted Once	mRNA	mRNA	64	0	0	0	0	0	0	0	0	0	0	0	0	0	0	0	264	0
1640	60-79	F	White	Not Hispanic, Latino, or Spanish	Boosted Once	mRNA	mRNA	70	0	0	0	0	0	0	0	0	0	0	0	0	1	0	1	262	0
1641	40-59	F	White	Not Hispanic, Latino, or Spanish	Boosted Once	mRNA	mRNA	41	0	0	0	0	0	0	0	0	0	1	0	0	0	0	1	239	0
1642	40-59	F	White	Not Hispanic, Latino, or Spanish	Boosted Once	mRNA	mRNA	39	0	0	0	0	0	0	0	0	0	0	0	0	0	0	0	123	0
1643	40-59	F	White	Not Hispanic, Latino, or Spanish	Boosted Once	Adenovirus vector	mRNA	49	0	0	0	0	0	0	0	1	0	0	0	0	0	0	1	365	0
1644	40-59	F	White	Not Hispanic, Latino, or Spanish	Boosted Once	mRNA	mRNA	73	0	0	0	0	0	0	0	0	0	0	0	0	1	1	2	366	0
1645	40-59	F	White	Not Hispanic, Latino, or Spanish	Boosted Once	mRNA	mRNA	42	0	0	0	0	0	0	0	0	0	0	0	0	0	0	0	368	0
1646	40-59	F	White	Not Hispanic, Latino, or Spanish	Boosted Once	mRNA	mRNA	20	0	0	0	0	0	0	0	0	0	1	0	0	0	1	3+	368	0
1647	60-79	M	White	Not Hispanic, Latino, or Spanish	Boosted Once	mRNA	mRNA	118	0	0	0	0	0	0	0	0	0	1	0	0	1	0	2	368	0
1648	80+	M	White	Not Hispanic, Latino, or Spanish	Boosted Once	mRNA	mRNA	18	0	0	0	0	1	0	0	0	0	1	1	0	0	1	3+	210	0
1649	60-79	F	Black or African American	Not Hispanic, Latino, or Spanish	Boosted Once	mRNA	mRNA	67	1	0	0	0	1	0	0	1	0	1	0	0	0	0	3+	113	0
1650	40-59	M	White	Not Hispanic, Latino, or Spanish	Boosted Once	mRNA	mRNA	63	0	0	0	0	0	0	0	0	0	0	0	0	0	0	0	368	0
1651	40-59	M	White	Not Hispanic, Latino, or Spanish	Boosted Once	mRNA	mRNA	60	0	0	0	0	0	0	0	0	1	1	0	0	0	0	3+	96	0
1652	60-79	M	White	Not Hispanic, Latino, or Spanish	Boosted Once	mRNA	mRNA	68	0	0	0	0	0	0	0	0	0	0	0	0	1	0	1	260	0
1653	40-59	F	White	Not Hispanic, Latino, or Spanish	Boosted Once	mRNA	mRNA	30	0	0	0	0	0	0	0	0	0	0	0	0	0	0	0	182	0
1654	40-59	M	Other	Not Hispanic, Latino, or Spanish	Boosted Once	Adenovirus vector	mRNA	62	0	0	0	0	0	0	0	1	0	1	0	0	0	0	2	364	0
1655	40-59	F	White	Hispanic, Latino, or Spanish	Boosted Once	mRNA	mRNA	62	0	0	0	0	0	0	0	0	0	0	1	0	0	1	2	198	0
1656	40-59	F	Other	Hispanic, Latino, or Spanish	Boosted Once	mRNA	mRNA	106	0	0	0	0	0	0	0	0	0	0	0	0	1	1	2	130	1
1657	60-79	M	White	Not Hispanic, Latino, or Spanish	Boosted Once	mRNA	mRNA	87	1	0	0	0	1	0	0	0	0	1	0	0	0	1	3+	364	0
1658	60-79	F	White	Not Hispanic, Latino, or Spanish	Boosted Once	mRNA	mRNA	89	0	0	0	0	0	0	0	0	0	1	0	0	0	0	1	364	0
1659	60-79	M	White	Not Hispanic, Latino, or Spanish	Boosted Once	mRNA	mRNA	69	1	0	0	0	0	0	0	1	0	1	0	0	0	0	3+	211	0
1660	60-79	M	White	Not Hispanic, Latino, or Spanish	Boosted Once	mRNA	mRNA	44	1	0	0	0	0	0	0	0	0	1	1	0	0	0	3+	365	0
1661	60-79	M	White	Not Hispanic, Latino, or Spanish	Boosted Once	mRNA	mRNA	58	1	0	0	0	1	0	0	0	0	1	0	0	0	0	3+	366	0
1662	60-79	F	White	Not Hispanic, Latino, or Spanish	Boosted Once	mRNA	mRNA	67	0	0	0	0	0	0	0	1	0	1	0	0	0	1	3+	118	0
1663	60-79	F	White	Not Hispanic, Latino, or Spanish	Boosted Once	mRNA	mRNA	42	1	0	0	0	0	0	0	0	0	1	1	0	1	1	3+	122	1
1664	40-59	F	White	Not Hispanic, Latino, or Spanish	Boosted Once	Adenovirus vector	mRNA	61	0	0	0	0	0	0	0	0	0	0	0	0	0	1	1	368	0
1665	60-79	M	White	Not Hispanic, Latino, or Spanish	Boosted Once	mRNA	mRNA	64	0	0	0	0	0	0	0	0	0	1	0	0	0	0	1	147	0
1666	40-59	M	White	Not Hispanic, Latino, or Spanish	Boosted Once	mRNA	mRNA	33	1	0	0	0	1	0	0	0	0	0	0	0	0	1	3+	180	0
1667	60-79	F	White	Not Hispanic, Latino, or Spanish	Boosted Once	mRNA	mRNA	48	0	0	0	0	0	0	0	0	0	1	0	0	0	0	1	181	0
1668	60-79	F	Other	Not Hispanic, Latino, or Spanish	Boosted Once	mRNA	mRNA	106	1	0	0	0	1	0	0	1	0	1	0	0	1	0	3+	365	0
1669	40-59	F	White	Not Hispanic, Latino, or Spanish	Boosted Once	mRNA	mRNA	23	1	0	0	0	0	0	0	0	0	0	0	0	0	1	2	297	0
1670	40-59	F	White	Not Hispanic, Latino, or Spanish	Boosted Once	mRNA	mRNA	52	0	0	0	0	0	0	0	0	0	0	0	0	0	0	0	365	0
1671	40-59	F	Asian	Not Hispanic, Latino, or Spanish	Boosted Once	mRNA	mRNA	45	0	0	0	1	0	0	0	0	0	0	0	0	0	1	2	361	0
1672	60-79	F	White	Not Hispanic, Latino, or Spanish	Boosted Once	mRNA	mRNA	42	0	0	0	0	1	0	0	1	1	1	0	0	0	1	3+	109	0
1673	40-59	M	White	Not Hispanic, Latino, or Spanish	Boosted Once	mRNA	mRNA	29	0	0	0	0	0	0	0	0	0	1	0	0	0	0	2	310	0
1674	40-59	M	White	Not Hispanic, Latino, or Spanish	Boosted Once	mRNA	mRNA	61	1	0	0	0	1	0	0	0	0	1	1	0	0	1	3+	365	0
1675	60-79	M	White	Not Hispanic, Latino, or Spanish	Boosted Once	mRNA	mRNA	28	1	0	0	0	1	0	0	0	0	1	0	0	0	1	3+	366	0
1676	18-39	F	White	Not Hispanic, Latino, or Spanish	Boosted 2+ Times	Adenovirus vector	mRNA	140	0	0	0	0	0	0	0	0	0	0	0	0	0	1	1	180	0
1677	40-59	F	White	Not Hispanic, Latino, or Spanish	Boosted Once	mRNA	mRNA	50	0	0	0	0	0	0	0	0	0	0	0	0	0	1	1	195	0
1678	60-79	F	White	Not Hispanic, Latino, or Spanish	Boosted Once	mRNA	mRNA	42	1	0	0	0	0	0	0	0	0	0	0	0	0	1	3+	125	0
1679	60-79	F	White	Not Hispanic, Latino, or Spanish	Boosted Once	mRNA	mRNA	104	1	0	0	0	0	0	0	0	0	1	0	0	0	1	3+	288	0
1680	60-79	F	White	Not Hispanic, Latino, or Spanish	Boosted Once	mRNA	mRNA	42	0	0	0	0	0	0	0	0	0	1	0	0	0	0	1	127	0
1681	60-79	F	White	Not Hispanic, Latino, or Spanish	Boosted Once	Adenovirus vector	mRNA	26	0	0	0	0	0	0	0	0	0	0	0	0	0	0	0	365	0
1682	40-59	F	Other	Hispanic, Latino, or Spanish	Boosted Once	mRNA	mRNA	29	0	0	0	0	0	0	0	0	0	0	0	0	0	0	0	367	0
1683	40-59	M	Black or African American	Not Hispanic, Latino, or Spanish	Boosted Once	mRNA	mRNA	40	0	0	0	1	0	0	0	0	0	1	0	0	0	0	3+	365	0
1684	40-59	F	White	Not Hispanic, Latino, or Spanish	Boosted Once	mRNA	mRNA	58	0	0	0	0	0	0	0	0	0	0	0	0	0	1	1	146	0
1685	40-59	F	Black or African American	Not Hispanic, Latino, or Spanish	Boosted Once	mRNA	mRNA	54	0	0	0	0	0	0	0	0	0	0	0	0	0	1	1	364	0
1686	40-59	F	Asian	Not Hispanic, Latino, or Spanish	Boosted Once	mRNA	mRNA	83	0	0	0	0	0	0	0	0	0	0	0	0	0	0	0	365	0
1687	60-79	F	White	Not Hispanic, Latino, or Spanish	Boosted Once	mRNA	mRNA	88	0	0	0	0	0	0	0	0	0	0	0	0	0	0	0	181	0
1688	40-59	F	White	Not Hispanic, Latino, or Spanish	Boosted Once	mRNA	mRNA	67	0	0	0	0	0	0	0	0	0	0	0	0	0	0	0	365	0
1689	40-59	F	White	Not Hispanic, Latino, or Spanish	Boosted Once	mRNA	mRNA	46	0	0	0	0	0	0	0	0	0	0	0	0	0	0	0	249	0
1690	40-59	F	White	Not Hispanic, Latino, or Spanish	Boosted Once	mRNA	mRNA	42	0	0	0	0	0	0	0	1	0	0	0	0	0	0	1	193	0
1691	40-59	F	White	Not Hispanic, Latino, or Spanish	Boosted Once	mRNA	mRNA	79	0	0	0	0	0	0	0	1	0	0	0	0	0	0	1	364	0
1692	40-59	F	White	Not Hispanic, Latino, or Spanish	Boosted Once	mRNA	mRNA	25	0	0	0	0	0	0	0	0	0	0	0	0	0	0	0	252	0
1693	40-59	F	White	Not Hispanic, Latino, or Spanish	Boosted Once	mRNA	mRNA	66	0	0	0	0	0	0	0	0	0	0	0	0	0	0	0	367	0
1694	40-59	F	White	Not Hispanic, Latino, or Spanish	Boosted Once	mRNA	mRNA	55	0	0	0	0	0	0	0	1	0	0	0	0	0	0	1	339	0
1695	40-59	F	White	Not Hispanic, Latino, or Spanish	Boosted Once	mRNA	mRNA	28	0	0	0	0	0	0	0	0	0	0	0	0	0	0	0	182	0
1696	40-59	F	White	Not Hispanic, Latino, or Spanish	Boosted Once	mRNA	mRNA	40	0	0	0	0	0	0	0	0	0	0	1	0	0	0	1	365	0
1697	40-59	F	Asian	Not Hispanic, Latino, or Spanish	Boosted Once	mRNA	mRNA	97	0	0	0	0	0	0	0	0	0	0	0	0	0	0	0	203	0
1698	40-59	F	White	Not Hispanic, Latino, or Spanish	Boosted Once	mRNA	mRNA	31	0	0	1	0	0	0	0	1	0	0	0	0	0	0	2	138	0
1699	60-79	F	White	Not Hispanic, Latino, or Spanish	Boosted Once	mRNA	mRNA	48	0	0	0	0	0	0	0	0	0	1	1	0	0	0	3+	146	0
1700	40-59	F	White	Not Hispanic, Latino, or Spanish	Boosted Once	mRNA	mRNA	79	0	0	0	0	0	0	0	0	0	0	0	0	0	0	0	367	0
1701	40-59	F	White	Not Hispanic, Latino, or Spanish	Boosted Once	mRNA	mRNA	56	0	0	0	0	0	0	0	0	0	0	0	0	0	0	0	356	0
1702	40-59	F	White	Hispanic, Latino, or Spanish	Boosted Once	mRNA	mRNA	61	0	0	0	0	0	0	0	0	0	0	0	0	0	0	0	366	0
1703	40-59	F	White	Not Hispanic, Latino, or Spanish	Boosted Once	mRNA	mRNA	44	0	0	0	0	0	0	0	0	0	0	0	0	0	0	0	366	0
1704	40-59	M	White	Not Hispanic, Latino, or Spanish	Boosted Once	Adenovirus vector	mRNA	73	0	0	0	0	0	0	0	0	0	1	0	0	0	0	1	104	0
1705	40-59	M	White	Not Hispanic, Latino, or Spanish	Boosted Once	mRNA	mRNA	39	0	0	0	0	0	0	0	0	0	0	0	0	0	0	0	270	0
1706	60-79	M	White	Not Hispanic, Latino, or Spanish	Boosted Once	mRNA	mRNA	24	1	0	0	0	0	0	0	0	0	1	0	0	0	1	3+	229	0
1707	60-79	F	White	Not Hispanic, Latino, or Spanish	Boosted Once	mRNA	mRNA	57	0	0	0	0	0	0	0	0	0	0	1	0	0	0	2	101	0
1708	40-59	F	White	Not Hispanic, Latino, or Spanish	Boosted Once	mRNA	mRNA	79	0	0	0	0	0	0	0	0	0	0	0	0	1	0	1	296	1
1709	40-59	M	White	Not Hispanic, Latino, or Spanish	Boosted Once	mRNA	mRNA	44	0	0	1	0	1	0	0	0	0	0	0	0	0	0	2	147	0
1710	40-59	M	White	Not Hispanic, Latino, or Spanish	Boosted Once	mRNA	mRNA	95	1	0	0	0	0	0	0	0	0	1	0	0	0	1	3+	184	0
1711	60-79	F	White	Not Hispanic, Latino, or Spanish	Boosted Once	mRNA	mRNA	65	0	0	0	0	0	0	0	0	0	1	0	0	0	0	1	159	0
1712	60-79	F	White	Not Hispanic, Latino, or Spanish	Boosted Once	mRNA	mRNA	70	0	0	0	0	0	0	0	0	0	0	0	0	0	0	0	140	0
1713	40-59	F	White	Not Hispanic, Latino, or Spanish	Boosted Once	mRNA	mRNA	127	0	0	0	0	0	0	0	0	0	0	0	0	0	0	0	365	0
1714	40-59	F	White	Not Hispanic, Latino, or Spanish	Boosted Once	Adenovirus vector	Adenovirus vector	44	0	0	0	1	0	0	0	0	0	0	1	0	0	1	3+	183	0
1715	40-59	F	White	Not Hispanic, Latino, or Spanish	Boosted Once	mRNA	mRNA	17	0	0	0	0	0	0	0	0	0	0	0	0	0	1	1	367	0
1716	40-59	F	White	Not Hispanic, Latino, or Spanish	Boosted Once	mRNA	mRNA	44	0	0	0	0	0	0	0	0	0	0	0	0	0	0	0	183	0
1717	40-59	F	White	Not Hispanic, Latino, or Spanish	Boosted Once	mRNA	mRNA	54	0	0	0	0	0	0	0	1	0	0	0	0	0	0	1	127	0
1718	60-79	M	White	Not Hispanic, Latino, or Spanish	Boosted Once	mRNA	mRNA	88	1	0	0	0	0	0	0	1	0	1	0	0	0	1	3+	365	0
1719	40-59	M	White	Not Hispanic, Latino, or Spanish	Boosted Once	mRNA	mRNA	51	0	0	0	0	0	0	0	0	0	0	0	0	0	1	2	180	0
1720	40-59	F	White	Hispanic, Latino, or Spanish	Boosted Once	mRNA	mRNA	118	0	0	1	0	0	0	0	0	0	0	0	0	1	0	3+	189	0
1721	60-79	F	White	Hispanic, Latino, or Spanish	Boosted Once	mRNA	mRNA	77	0	0	1	1	0	0	0	0	0	1	0	0	0	0	3+	244	0
1722	40-59	F	White	Hispanic, Latino, or Spanish	Boosted Once	mRNA	mRNA	20	0	0	0	0	0	0	0	0	0	0	0	0	0	1	1	367	0
1723	40-59	F	White	Not Hispanic, Latino, or Spanish	Boosted Once	mRNA	mRNA	130	0	0	0	0	0	0	0	1	0	1	0	0	0	0	2	184	0
1724	40-59	F	White	Not Hispanic, Latino, or Spanish	Boosted Once	mRNA	mRNA	33	0	0	0	0	0	0	0	0	0	0	0	0	0	0	0	368	0
1725	40-59	M	White	Not Hispanic, Latino, or Spanish	Boosted Once	mRNA	mRNA	52	0	0	0	0	0	0	0	0	0	0	0	0	0	0	0	366	0
1726	40-59	M	White	Not Hispanic, Latino, or Spanish	Boosted Once	mRNA	mRNA	18	0	0	0	1	0	0	0	0	0	0	0	0	0	1	2	181	0
1727	40-59	M	White	Not Hispanic, Latino, or Spanish	Boosted Once	mRNA	mRNA	53	0	0	0	0	0	0	0	0	0	0	0	0	0	0	0	183	0
1728	18-39	M	White	Not Hispanic, Latino, or Spanish	Boosted Once	mRNA	mRNA	43	0	0	0	0	0	0	0	0	0	0	1	0	0	0	1	298	0
1729	40-59	M	White	Not Hispanic, Latino, or Spanish	Boosted Once	mRNA	mRNA	30	0	0	0	0	0	0	0	0	0	1	0	0	0	0	1	183	0
1730	40-59	M	White	Not Hispanic, Latino, or Spanish	Boosted Once	mRNA	mRNA	136	0	0	0	0	0	0	0	1	1	1	0	0	0	0	3+	367	0
1731	40-59	M	White	Not Hispanic, Latino, or Spanish	Boosted Once	mRNA	mRNA	51	0	0	0	0	0	0	0	0	0	1	0	0	0	0	2	365	0
1732	40-59	M	White	Not Hispanic, Latino, or Spanish	Boosted Once	mRNA	mRNA	21	0	0	0	0	0	0	0	0	0	1	0	0	0	1	2	183	0
1733	40-59	M	White	Not Hispanic, Latino, or Spanish	Boosted Once	mRNA	mRNA	40	0	0	0	0	0	0	0	0	0	1	0	0	0	1	2	250	0
1734	40-59	M	White	Not Hispanic, Latino, or Spanish	Boosted Once	mRNA	mRNA	35	0	0	0	0	0	0	0	0	0	0	0	0	0	0	1	241	0
1735	40-59	F	White	Not Hispanic, Latino, or Spanish	Boosted Once	Adenovirus vector	Adenovirus vector	52	0	0	0	0	0	0	0	0	0	0	0	0	0	0	0	190	0
1736	40-59	F	White	Not Hispanic, Latino, or Spanish	Boosted Once	mRNA	mRNA	21	0	0	0	0	0	0	0	1	0	1	0	0	0	1	3+	364	0
1737	40-59	F	White	Not Hispanic, Latino, or Spanish	Boosted Once	mRNA	mRNA	37	0	0	0	0	0	0	0	0	0	0	0	0	0	1	1	303	0
1738	40-59	F	White	Not Hispanic, Latino, or Spanish	Boosted 2+ Times	Adenovirus vector	mRNA	133	0	0	0	0	0	0	0	0	0	0	0	0	0	0	0	365	0
1739	40-59	F	White	Not Hispanic, Latino, or Spanish	Boosted Once	mRNA	mRNA	24	0	0	0	0	0	0	0	0	0	0	0	0	0	1	1	240	0
1740	60-79	F	White	Not Hispanic, Latino, or Spanish	Boosted Once	mRNA	mRNA	84	0	0	0	0	0	0	0	0	0	1	0	0	0	0	1	364	0
1741	40-59	F	White	Not Hispanic, Latino, or Spanish	Boosted Once	mRNA	mRNA	20	0	0	0	0	0	0	0	1	0	1	0	0	0	1	3+	180	0
1742	40-59	F	White	Not Hispanic, Latino, or Spanish	Boosted Once	mRNA	mRNA	37	1	0	0	0	0	0	0	0	0	0	0	0	0	0	1	368	0
1743	60-79	F	White	Not Hispanic, Latino, or Spanish	Boosted Once	mRNA	mRNA	30	0	0	0	0	0	0	0	0	0	1	0	0	0	1	2	368	0
1744	40-59	F	White	Not Hispanic, Latino, or Spanish	Boosted Once	mRNA	mRNA	41	0	0	0	0	0	0	0	0	0	0	0	0	0	0	0	232	0
1745	40-59	F	White	Not Hispanic, Latino, or Spanish	Boosted Once	mRNA	mRNA	18	0	0	0	0	0	0	0	0	0	0	1	0	0	1	3+	365	0
1746	40-59	F	White	Not Hispanic, Latino, or Spanish	Boosted Once	mRNA	mRNA	44	0	0	0	0	0	0	0	0	0	0	0	0	0	0	0	367	0
1747	40-59	F	White	Not Hispanic, Latino, or Spanish	Boosted Once	mRNA	mRNA	126	0	0	0	0	0	0	0	1	0	0	0	0	0	0	1	246	1
1748	18-39	F	White	Not Hispanic, Latino, or Spanish	Boosted Once	mRNA	mRNA	95	0	0	0	0	0	0	0	1	0	0	0	0	0	0	1	368	0
1749	40-59	F	White	Not Hispanic, Latino, or Spanish	Boosted Once	mRNA	mRNA	58	0	0	0	0	0	0	0	1	0	0	0	0	0	0	1	283	0
1750	40-59	F	White	Not Hispanic, Latino, or Spanish	Boosted Once	mRNA	mRNA	28	0	0	0	0	0	0	0	0	0	0	0	0	0	0	0	368	0
1751	40-59	F	White	Not Hispanic, Latino, or Spanish	Boosted Once	mRNA	mRNA	36	0	0	0	0	0	0	0	0	0	0	0	0	0	0	0	228	0
1752	18-39	F	White	Not Hispanic, Latino, or Spanish	Boosted Once	mRNA	mRNA	30	0	0	0	0	0	0	0	0	0	0	0	0	0	0	0	341	0
1753	40-59	F	White	Not Hispanic, Latino, or Spanish	Boosted Once	mRNA	mRNA	25	0	0	0	0	0	0	0	0	0	0	0	0	0	0	1	239	0
1754	60-79	F	White	Not Hispanic, Latino, or Spanish	Boosted Once	mRNA	mRNA	108	0	0	0	0	0	0	0	0	0	1	1	0	0	0	2	365	0
1755	40-59	F	White	Not Hispanic, Latino, or Spanish	Boosted Once	mRNA	mRNA	45	0	0	0	0	0	0	0	0	0	0	0	0	0	0	0	184	0
1756	40-59	F	White	Not Hispanic, Latino, or Spanish	Boosted Once	mRNA	mRNA	28	0	0	0	0	0	0	0	0	0	0	0	0	0	0	0	360	0
1757	40-59	F	White	Not Hispanic, Latino, or Spanish	Boosted Once	mRNA	mRNA	57	0	0	0	0	0	0	0	0	0	0	1	0	0	1	2	187	0
1758	40-59	F	White	Not Hispanic, Latino, or Spanish	Boosted Once	mRNA	mRNA	46	0	0	0	0	0	0	0	0	0	0	0	0	0	1	1	187	0
1759	60-79	F	White	Not Hispanic, Latino, or Spanish	Boosted Once	Adenovirus vector	mRNA	68	0	0	0	0	0	0	0	0	0	0	1	1	0	1	3+	184	0
1760	60-79	M	White	Not Hispanic, Latino, or Spanish	Boosted Once	mRNA	mRNA	82	0	0	0	1	0	0	0	0	0	0	0	0	0	0	2	333	1
1761	40-59	F	Other	Hispanic, Latino, or Spanish	Boosted Once	mRNA	mRNA	54	0	0	0	0	0	0	0	0	0	0	0	0	0	1	2	365	0
1762	60-79	F	White	Not Hispanic, Latino, or Spanish	Boosted Once	mRNA	mRNA	43	0	0	1	0	1	0	0	1	0	0	0	0	1	0	3+	367	0
1763	60-79	M	Other	Hispanic, Latino, or Spanish	Boosted Once	mRNA	mRNA	86	1	0	1	0	0	0	0	0	0	0	0	0	0	1	3+	367	0
1764	60-79	F	Black or African American	Not Hispanic, Latino, or Spanish	Boosted Once	mRNA	mRNA	97	0	0	0	0	0	0	0	0	0	0	0	0	0	0	0	366	0
1765	40-59	F	White	Not Hispanic, Latino, or Spanish	Boosted Once	mRNA	mRNA	27	0	0	0	0	0	0	0	0	0	1	0	0	0	0	1	184	0
1766	40-59	F	White	Not Hispanic, Latino, or Spanish	Boosted Once	mRNA	mRNA	43	0	0	0	0	0	0	0	0	0	1	0	0	0	0	1	216	0
1767	60-79	F	Black or African American	Not Hispanic, Latino, or Spanish	Boosted Once	mRNA	mRNA	46	1	0	0	0	0	0	0	0	0	0	0	0	0	0	1	368	0
1768	40-59	F	Black or African American	Not Hispanic, Latino, or Spanish	Boosted Once	mRNA	mRNA	70	0	0	0	0	0	0	0	0	0	0	0	0	0	1	1	297	0
1769	60-79	F	White	Not Hispanic, Latino, or Spanish	Boosted Once	mRNA	mRNA	83	0	0	0	0	0	0	0	0	0	1	0	0	0	0	1	197	0
1770	40-59	F	Black or African American	Not Hispanic, Latino, or Spanish	Boosted Once	mRNA	mRNA	59	1	0	0	0	0	0	0	0	0	1	0	0	0	1	3+	317	0
1771	40-59	F	Other	Hispanic, Latino, or Spanish	Boosted Once	mRNA	mRNA	83	0	0	0	0	0	0	0	0	0	0	0	0	0	0	0	206	1
1772	60-79	M	White	Not Hispanic, Latino, or Spanish	Boosted Once	mRNA	mRNA	38	0	0	0	0	0	0	0	0	0	1	0	0	0	1	2	364	0
1773	40-59	F	Black or African American	Not Hispanic, Latino, or Spanish	Boosted Once	mRNA	mRNA	24	1	0	0	0	0	0	0	1	0	1	0	0	0	1	3+	232	0
1774	40-59	F	White	Not Hispanic, Latino, or Spanish	Boosted Once	mRNA	mRNA	67	0	0	0	0	0	0	0	1	0	0	0	0	0	0	1	366	0
1775	40-59	M	White	Not Hispanic, Latino, or Spanish	Boosted Once	mRNA	mRNA	58	0	0	0	0	0	0	0	0	0	1	0	0	0	0	1	269	0
1776	40-59	M	Black or African American	Not Hispanic, Latino, or Spanish	Boosted Once	mRNA	mRNA	27	0	0	0	0	0	0	0	0	0	0	0	0	0	0	0	318	0
1777	60-79	M	White	Not Hispanic, Latino, or Spanish	Boosted Once	mRNA	mRNA	30	0	0	0	0	0	0	0	0	0	0	1	0	0	0	1	273	0
1778	60-79	M	White	Not Hispanic, Latino, or Spanish	Boosted Once	mRNA	mRNA	80	1	0	1	0	1	0	0	0	0	1	1	1	0	1	3+	365	0
1779	40-59	M	Other	Hispanic, Latino, or Spanish	Boosted Once	mRNA	mRNA	32	1	0	1	0	0	0	0	1	0	1	0	0	0	0	3+	366	0
1780	18-39	F	White	Not Hispanic, Latino, or Spanish	Boosted Once	mRNA	mRNA	70	0	0	0	0	0	0	0	0	0	0	0	0	0	0	0	295	0
1781	40-59	F	White	Not Hispanic, Latino, or Spanish	Boosted Once	mRNA	mRNA	35	0	0	0	0	0	0	0	1	0	0	1	0	0	1	3+	181	0
1782	40-59	F	White	Not Hispanic, Latino, or Spanish	Boosted Once	mRNA	mRNA	61	0	0	0	0	0	0	0	0	0	0	1	0	0	0	1	366	0
1783	40-59	F	White	Not Hispanic, Latino, or Spanish	Boosted Once	mRNA	mRNA	91	0	0	0	0	0	0	0	0	0	1	0	0	1	1	3+	183	0
1784	60-79	M	White	Not Hispanic, Latino, or Spanish	Boosted Once	mRNA	mRNA	61	0	0	1	0	1	0	0	0	0	0	0	0	0	0	2	368	0
1785	40-59	F	White	Not Hispanic, Latino, or Spanish	Boosted Once	mRNA	mRNA	67	0	0	0	0	0	0	0	0	0	0	1	0	0	0	1	368	0
1786	40-59	F	White	Not Hispanic, Latino, or Spanish	Boosted Once	mRNA	mRNA	63	0	0	0	0	0	0	0	0	0	0	0	0	0	0	0	275	0
1787	40-59	F	Black or African American	Not Hispanic, Latino, or Spanish	Boosted Once	mRNA	mRNA	68	1	0	0	0	0	0	0	0	0	1	0	0	0	0	2	366	0
1788	60-79	F	Black or African American	Not Hispanic, Latino, or Spanish	Boosted Once	mRNA	mRNA	71	1	0	0	0	0	0	0	1	1	1	0	0	0	0	3+	366	0
1789	40-59	F	Other	Hispanic, Latino, or Spanish	Boosted Once	mRNA	mRNA	87	0	0	0	0	0	0	0	0	0	1	0	0	0	1	2	366	0
1790	60-79	F	Black or African American	Not Hispanic, Latino, or Spanish	Boosted Once	mRNA	mRNA	31	0	0	0	0	0	0	0	1	0	1	1	0	0	1	3+	276	0
1791	40-59	F	Asian	Not Hispanic, Latino, or Spanish	Boosted Once	mRNA	mRNA	73	0	0	0	0	0	0	0	1	0	0	1	0	0	0	2	368	0
1792	40-59	F	Asian	Not Hispanic, Latino, or Spanish	Boosted Once	mRNA	mRNA	29	0	0	0	0	0	0	0	1	0	0	0	0	0	0	1	266	0
1793	60-79	F	Black or African American	Not Hispanic, Latino, or Spanish	Boosted Once	mRNA	mRNA	54	0	0	0	0	1	0	0	0	0	1	0	0	0	0	2	222	0
1794	60-79	M	White	Not Hispanic, Latino, or Spanish	Boosted Once	mRNA	mRNA	66	0	0	0	0	0	0	0	0	0	1	0	0	0	0	1	148	0
1795	40-59	M	White	Not Hispanic, Latino, or Spanish	Boosted Once	mRNA	mRNA	155	0	0	0	0	0	0	0	0	0	0	0	0	0	0	0	364	0
1796	18-39	M	White	Not Hispanic, Latino, or Spanish	Boosted Once	mRNA	mRNA	73	0	0	0	0	0	0	0	0	0	1	0	0	0	0	1	124	1
1797	40-59	F	White	Not Hispanic, Latino, or Spanish	Boosted Once	mRNA	mRNA	36	0	0	0	0	0	0	0	0	0	0	0	0	0	0	0	150	0
1798	40-59	M	White	Not Hispanic, Latino, or Spanish	Boosted Once	mRNA	mRNA	25	0	0	0	0	0	0	0	0	0	1	0	0	0	0	1	197	0
1799	40-59	F	White	Not Hispanic, Latino, or Spanish	Boosted Once	mRNA	mRNA	78	0	0	0	0	0	0	0	1	0	0	0	0	0	0	1	368	0
1800	40-59	F	White	Not Hispanic, Latino, or Spanish	Boosted Once	mRNA	mRNA	58	1	0	0	0	0	0	0	0	0	0	0	0	0	1	2	137	0
1801	40-59	F	White	Not Hispanic, Latino, or Spanish	Boosted Once	mRNA	mRNA	63	0	0	0	0	0	0	0	1	0	0	0	0	0	0	1	368	0
1802	40-59	F	White	Not Hispanic, Latino, or Spanish	Boosted Once	mRNA	mRNA	51	0	0	0	0	0	0	0	0	0	0	0	0	0	0	0	190	0
1803	18-39	F	Black or African American	Not Hispanic, Latino, or Spanish	Boosted Once	mRNA	mRNA	62	0	0	0	0	0	0	0	1	0	0	0	0	0	1	2	365	0
1804	40-59	M	Black or African American	Not Hispanic, Latino, or Spanish	Boosted Once	mRNA	mRNA	65	0	0	1	0	1	0	0	0	0	0	0	0	0	0	2	368	0
1805	40-59	F	White	Not Hispanic, Latino, or Spanish	Boosted Once	mRNA	mRNA	26	0	0	0	0	0	0	0	1	0	1	0	0	0	0	2	183	0
1806	40-59	M	White	Not Hispanic, Latino, or Spanish	Boosted Once	mRNA	mRNA	75	1	0	0	0	0	0	0	0	0	1	0	0	0	0	3+	367	0
1807	60-79	F	Black or African American	Not Hispanic, Latino, or Spanish	Boosted Once	Adenovirus vector	mRNA	27	1	0	0	0	1	1	0	0	0	1	0	0	0	1	3+	360	1
1808	60-79	F	Black or African American	Not Hispanic, Latino, or Spanish	Boosted Once	mRNA	mRNA	86	1	0	0	0	0	0	0	0	0	1	0	0	0	1	3+	367	0
1809	60-79	F	Black or African American	Not Hispanic, Latino, or Spanish	Boosted Once	mRNA	mRNA	66	0	0	0	0	0	0	0	0	0	1	1	0	0	1	3+	365	0
1810	60-79	M	Other	Hispanic, Latino, or Spanish	Boosted Once	mRNA	mRNA	61	1	0	0	0	1	0	0	0	0	1	0	0	0	0	3+	184	0
1811	40-59	F	White	Hispanic, Latino, or Spanish	Boosted Once	mRNA	mRNA	18	0	0	0	0	0	0	0	0	0	0	0	0	0	0	0	109	1
1812	40-59	F	Other	Hispanic, Latino, or Spanish	Boosted Once	mRNA	mRNA	23	0	0	0	0	0	0	0	0	0	0	0	0	0	0	1	365	0
1813	40-59	F	Asian	Not Hispanic, Latino, or Spanish	Boosted Once	mRNA	mRNA	31	0	0	0	0	0	0	0	0	0	0	0	0	0	0	0	365	0
1814	40-59	F	White	Not Hispanic, Latino, or Spanish	Boosted Once	mRNA	mRNA	96	0	0	0	0	0	0	0	0	0	1	0	0	0	0	1	182	0
1815	40-59	F	Asian	Not Hispanic, Latino, or Spanish	Boosted Once	mRNA	mRNA	39	0	0	0	0	0	0	0	1	0	0	0	0	0	0	1	121	0
1816	40-59	M	Black or African American	Not Hispanic, Latino, or Spanish	Boosted Once	mRNA	mRNA	38	0	0	0	0	0	0	0	0	0	1	0	0	0	0	2	367	0
1817	40-59	F	Black or African American	Not Hispanic, Latino, or Spanish	Boosted Once	mRNA	mRNA	17	0	0	0	0	0	0	0	0	0	0	0	0	0	0	0	365	0
1818	60-79	F	Black or African American	Not Hispanic, Latino, or Spanish	Boosted Once	mRNA	mRNA	63	0	0	1	0	0	0	0	0	0	1	0	0	0	0	2	368	0
1819	40-59	M	Black or African American	Not Hispanic, Latino, or Spanish	Boosted Once	mRNA	mRNA	31	0	0	1	0	0	0	0	0	0	1	0	0	0	1	3+	368	0
1820	60-79	F	White	Not Hispanic, Latino, or Spanish	Boosted Once	mRNA	mRNA	50	0	0	0	0	0	0	0	0	0	0	0	0	0	0	1	368	0
1821	40-59	M	White	Not Hispanic, Latino, or Spanish	Boosted Once	mRNA	mRNA	59	0	0	0	0	0	0	0	0	0	0	0	0	0	1	1	331	0
1822	40-59	F	Other	Not Hispanic, Latino, or Spanish	Boosted Once	mRNA	mRNA	89	0	0	0	0	0	0	0	0	0	1	0	0	0	0	1	367	0
1823	40-59	F	Other	Hispanic, Latino, or Spanish	Boosted Once	mRNA	mRNA	28	1	0	0	0	0	0	0	0	0	1	0	0	0	1	3+	364	0
1824	40-59	F	White	Not Hispanic, Latino, or Spanish	Boosted Once	mRNA	mRNA	93	0	0	0	0	0	0	0	1	0	0	0	0	0	0	1	367	0
1825	60-79	F	White	Not Hispanic, Latino, or Spanish	Boosted Once	mRNA	mRNA	31	1	0	0	0	0	0	0	0	0	1	0	0	0	1	3+	368	0
1826	60-79	M	White	Not Hispanic, Latino, or Spanish	Boosted Once	mRNA	mRNA	92	0	0	0	0	0	0	0	0	0	0	1	1	0	0	3+	364	0
1827	40-59	F	White	Not Hispanic, Latino, or Spanish	Boosted Once	mRNA	mRNA	43	0	0	0	0	0	0	0	0	0	0	0	0	0	0	0	364	0
1828	40-59	M	White	Not Hispanic, Latino, or Spanish	Boosted Once	mRNA	mRNA	40	0	0	0	0	0	0	0	1	0	0	1	0	0	0	2	191	0
1829	60-79	F	White	Not Hispanic, Latino, or Spanish	Boosted Once	mRNA	mRNA	42	0	0	0	0	0	0	0	0	0	0	0	0	0	0	0	132	0
1830	18-39	F	White	Not Hispanic, Latino, or Spanish	Boosted Once	mRNA	mRNA	56	0	0	0	0	0	0	0	1	0	0	0	0	0	0	1	364	0
1831	40-59	M	White	Not Hispanic, Latino, or Spanish	Boosted Once	mRNA	mRNA	40	0	0	0	0	0	0	0	0	0	1	0	0	0	1	2	364	0
1832	40-59	M	White	Not Hispanic, Latino, or Spanish	Boosted Once	mRNA	mRNA	51	0	0	0	0	0	0	0	0	0	1	0	0	0	1	2	364	0
1833	60-79	M	White	Not Hispanic, Latino, or Spanish	Boosted Once	mRNA	mRNA	45	0	0	0	0	0	0	0	0	0	0	0	0	1	0	2	180	0
1834	40-59	M	White	Not Hispanic, Latino, or Spanish	Boosted Once	mRNA	mRNA	103	0	0	0	0	0	0	0	0	0	0	0	0	0	0	0	96	0
1835	60-79	M	White	Not Hispanic, Latino, or Spanish	Boosted Once	mRNA	mRNA	36	0	0	0	0	0	0	0	0	0	1	0	0	0	0	1	366	0
1836	40-59	M	White	Not Hispanic, Latino, or Spanish	Boosted Once	mRNA	mRNA	57	0	0	0	0	0	0	0	0	0	0	0	0	0	0	0	184	0
1837	40-59	F	White	Not Hispanic, Latino, or Spanish	Boosted Once	mRNA	mRNA	17	0	0	0	0	0	0	0	0	0	1	0	0	0	1	2	342	1
1838	40-59	F	White	Not Hispanic, Latino, or Spanish	Boosted Once	mRNA	mRNA	51	0	0	0	0	0	0	0	0	0	0	0	0	0	0	0	182	0
1839	60-79	F	White	Not Hispanic, Latino, or Spanish	Boosted Once	mRNA	mRNA	61	0	0	0	0	0	0	0	1	0	1	0	0	1	0	3+	368	0
1840	40-59	F	White	Not Hispanic, Latino, or Spanish	Boosted Once	mRNA	mRNA	26	0	0	1	0	0	0	0	0	0	0	0	0	0	1	2	366	0
1841	40-59	F	White	Not Hispanic, Latino, or Spanish	Boosted Once	Adenovirus vector	mRNA	65	0	0	0	0	0	0	0	0	0	0	0	0	0	0	0	206	0
1842	40-59	F	White	Not Hispanic, Latino, or Spanish	Boosted Once	mRNA	mRNA	50	0	0	0	0	0	0	0	0	0	1	0	0	0	0	1	310	0
1843	40-59	F	White	Not Hispanic, Latino, or Spanish	Boosted Once	mRNA	mRNA	41	0	0	0	0	0	0	0	0	0	0	0	0	0	1	1	257	0
1844	40-59	F	White	Not Hispanic, Latino, or Spanish	Boosted Once	mRNA	mRNA	29	0	0	0	0	0	0	0	0	0	0	0	0	0	0	0	258	0
1845	40-59	F	White	Not Hispanic, Latino, or Spanish	Boosted Once	mRNA	mRNA	121	1	0	0	0	0	0	0	0	0	0	0	0	0	0	2	365	0
1846	40-59	F	White	Not Hispanic, Latino, or Spanish	Boosted Once	mRNA	mRNA	40	0	0	0	0	0	0	0	0	0	1	0	0	0	0	1	367	0
1847	40-59	F	Asian	Not Hispanic, Latino, or Spanish	Boosted Once	mRNA	mRNA	64	0	0	0	0	0	0	0	0	0	0	0	0	0	0	0	368	0
1848	40-59	F	White	Not Hispanic, Latino, or Spanish	Boosted Once	mRNA	mRNA	78	0	0	0	0	0	0	0	0	0	0	0	0	0	0	0	368	0
1849	40-59	F	Black or African American	Not Hispanic, Latino, or Spanish	Boosted Once	mRNA	mRNA	38	0	0	0	0	0	0	0	0	0	1	0	0	0	1	2	366	0
1850	60-79	M	Other	Not Hispanic, Latino, or Spanish	Boosted Once	mRNA	mRNA	29	0	0	0	0	1	0	0	0	0	1	0	0	0	1	3+	364	0
1851	60-79	F	Black or African American	Not Hispanic, Latino, or Spanish	Boosted Once	mRNA	mRNA	19	0	0	0	0	0	0	0	0	0	1	1	0	0	0	2	367	0
1852	40-59	F	White	Hispanic, Latino, or Spanish	Boosted Once	mRNA	mRNA	62	0	0	0	0	0	0	0	0	0	0	0	0	0	0	0	180	0
1853	40-59	F	White	Not Hispanic, Latino, or Spanish	Boosted Once	mRNA	mRNA	43	0	0	0	0	0	0	0	0	0	1	0	0	0	0	1	364	0
1854	40-59	F	Other	Hispanic, Latino, or Spanish	Boosted Once	mRNA	mRNA	51	0	0	0	0	0	0	0	0	0	1	0	0	0	0	1	365	0
1855	60-79	M	Other	Hispanic, Latino, or Spanish	Boosted Once	mRNA	mRNA	65	1	0	1	0	0	0	0	0	0	1	0	0	0	1	3+	183	0
1856	40-59	F	Other	Not Hispanic, Latino, or Spanish	Boosted Once	Adenovirus vector	mRNA	67	0	0	1	0	0	0	0	0	0	0	0	0	0	0	1	364	0
1857	40-59	F	Other	Not Hispanic, Latino, or Spanish	Boosted Once	mRNA	mRNA	20	0	0	0	0	0	0	0	0	0	0	1	0	0	0	1	366	0
1858	40-59	F	White	Hispanic, Latino, or Spanish	Boosted Once	mRNA	mRNA	57	0	0	0	0	0	0	0	0	0	0	0	0	0	1	1	12	1
1859	60-79	M	Asian	Hispanic, Latino, or Spanish	Boosted Once	mRNA	mRNA	41	1	0	0	1	0	0	0	0	0	0	0	0	1	0	3+	368	0
1860	40-59	F	White	Hispanic, Latino, or Spanish	Boosted Once	mRNA	mRNA	79	0	0	0	0	0	0	0	0	0	0	0	0	0	1	1	348	0
1861	40-59	M	White	Not Hispanic, Latino, or Spanish	Boosted Once	mRNA	mRNA	44	0	0	0	0	0	0	0	0	0	0	0	0	0	0	0	182	0
1862	40-59	F	Asian	Not Hispanic, Latino, or Spanish	Boosted Once	mRNA	mRNA	30	0	0	0	0	0	0	0	0	0	0	0	0	0	0	0	368	0
1863	60-79	M	Black or African American	Not Hispanic, Latino, or Spanish	Boosted Once	mRNA	Unknown	87	0	0	0	0	0	0	1	0	0	1	1	1	0	1	3+	367	0
1864	40-59	M	Asian	Not Hispanic, Latino, or Spanish	Boosted Once	mRNA	mRNA	27	0	0	0	0	0	0	0	1	0	0	0	0	1	0	2	364	0
1865	40-59	M	White	Not Hispanic, Latino, or Spanish	Boosted Once	mRNA	mRNA	79	0	0	0	0	0	0	0	0	0	0	0	0	0	1	1	319	0
1866	40-59	M	Black or African American	Not Hispanic, Latino, or Spanish	Boosted Once	mRNA	mRNA	25	0	0	0	0	1	0	0	0	0	1	0	0	0	0	3+	365	0
1867	40-59	F	Asian	Not Hispanic, Latino, or Spanish	Boosted Once	mRNA	mRNA	26	0	0	0	0	0	0	0	0	0	0	1	0	0	0	1	276	0
1868	40-59	F	Asian	Not Hispanic, Latino, or Spanish	Boosted Once	mRNA	mRNA	58	0	0	0	0	0	0	0	0	0	0	0	0	0	0	0	366	0
1869	60-79	F	Black or African American	Not Hispanic, Latino, or Spanish	Boosted Once	mRNA	mRNA	97	1	0	0	0	1	0	0	0	0	1	1	0	0	1	3+	368	0
1870	40-59	F	Black or African American	Not Hispanic, Latino, or Spanish	Boosted Once	mRNA	mRNA	49	1	0	0	0	0	0	0	0	0	1	0	0	0	1	3+	366	0
1871	40-59	F	Black or African American	Not Hispanic, Latino, or Spanish	Boosted Once	mRNA	mRNA	79	0	0	0	0	0	0	0	0	0	1	0	0	0	0	1	276	0
1872	60-79	M	White	Not Hispanic, Latino, or Spanish	Boosted Once	mRNA	mRNA	85	0	0	0	0	0	0	0	0	0	1	0	0	1	0	2	110	0
1873	40-59	M	White	Not Hispanic, Latino, or Spanish	Boosted Once	mRNA	mRNA	60	0	0	0	0	0	0	0	0	0	0	0	0	0	1	1	365	0
1874	40-59	M	White	Not Hispanic, Latino, or Spanish	Boosted Once	mRNA	Adenovirus vector	140	0	0	1	0	0	0	0	0	0	1	0	0	0	1	3+	92	0
1875	18-39	M	White	Not Hispanic, Latino, or Spanish	Boosted Once	mRNA	mRNA	59	0	0	0	0	0	0	0	0	0	0	0	0	1	1	2	364	0
1876	40-59	M	White	Not Hispanic, Latino, or Spanish	Boosted Once	Adenovirus vector	mRNA	59	0	0	0	0	0	0	0	0	0	1	0	0	1	0	2	277	0
1877	40-59	M	White	Not Hispanic, Latino, or Spanish	Boosted Once	mRNA	mRNA	24	0	0	0	0	0	0	0	0	0	0	0	0	0	0	1	365	0
1878	40-59	M	White	Not Hispanic, Latino, or Spanish	Boosted 2+ Times	mRNA	mRNA	28	0	0	0	0	0	0	0	1	0	0	0	0	0	0	2	181	0
1879	60-79	M	White	Not Hispanic, Latino, or Spanish	Boosted Once	mRNA	mRNA	22	0	0	0	0	0	0	0	0	1	1	0	0	0	1	3+	217	0
1880	40-59	F	White	Not Hispanic, Latino, or Spanish	Boosted Once	mRNA	mRNA	27	0	0	0	0	0	0	0	0	0	0	0	0	0	0	0	144	0
1881	40-59	F	White	Not Hispanic, Latino, or Spanish	Boosted Once	mRNA	mRNA	74	0	0	0	0	0	0	0	0	0	1	0	0	0	1	2	144	1
1882	40-59	F	White	Not Hispanic, Latino, or Spanish	Boosted Once	mRNA	mRNA	24	0	0	0	0	0	0	0	0	0	0	0	0	0	0	0	180	0
1883	40-59	F	White	Not Hispanic, Latino, or Spanish	Boosted Once	mRNA	mRNA	58	0	0	0	0	0	0	0	0	0	0	0	0	0	0	0	126	0
1884	40-59	F	White	Not Hispanic, Latino, or Spanish	Boosted Once	mRNA	mRNA	49	0	0	0	0	0	0	0	1	0	0	1	0	0	0	2	173	0
1885	40-59	F	White	Not Hispanic, Latino, or Spanish	Boosted Once	mRNA	mRNA	91	0	0	0	0	0	0	0	1	0	0	0	0	0	0	2	122	1
1886	40-59	F	White	Not Hispanic, Latino, or Spanish	Boosted Once	mRNA	mRNA	66	0	0	0	0	0	0	0	0	0	0	0	0	0	0	0	367	0
1887	40-59	F	White	Not Hispanic, Latino, or Spanish	Boosted Once	mRNA	mRNA	33	0	0	0	0	0	0	0	0	0	0	0	0	0	0	1	365	0
1888	60-79	F	White	Not Hispanic, Latino, or Spanish	Boosted Once	mRNA	mRNA	89	0	0	0	0	1	0	0	0	0	1	1	0	0	0	3+	367	0
1889	18-39	F	White	Not Hispanic, Latino, or Spanish	Boosted Once	mRNA	mRNA	43	0	0	0	0	0	0	0	0	0	0	0	0	0	0	0	368	0
1890	60-79	F	White	Not Hispanic, Latino, or Spanish	Boosted Once	mRNA	mRNA	100	0	0	0	0	0	0	0	0	0	0	0	0	1	0	1	364	0
1891	60-79	F	White	Not Hispanic, Latino, or Spanish	Boosted Once	mRNA	mRNA	34	0	0	0	0	0	0	0	0	0	0	1	0	0	1	2	183	0
1892	60-79	F	White	Not Hispanic, Latino, or Spanish	Boosted Once	mRNA	mRNA	128	0	0	0	0	0	0	0	0	0	1	0	0	0	0	2	225	0
1893	40-59	F	White	Not Hispanic, Latino, or Spanish	Boosted Once	mRNA	mRNA	22	0	0	0	0	0	0	0	1	0	0	0	0	0	0	1	365	0
1894	40-59	F	White	Not Hispanic, Latino, or Spanish	Boosted Once	mRNA	mRNA	47	0	0	0	0	0	0	0	1	0	0	0	0	0	0	1	368	0
1895	40-59	F	White	Not Hispanic, Latino, or Spanish	Boosted Once	mRNA	mRNA	15	0	0	0	0	0	0	0	0	0	0	1	0	0	0	1	364	0
1896	18-39	F	White	Not Hispanic, Latino, or Spanish	Boosted Once	mRNA	mRNA	56	0	0	0	0	0	0	0	0	0	1	0	0	0	0	1	181	0
1897	60-79	M	White	Not Hispanic, Latino, or Spanish	Boosted Once	mRNA	mRNA	35	1	0	0	0	0	0	0	0	0	0	0	0	0	0	1	368	0
1898	40-59	F	White	Not Hispanic, Latino, or Spanish	Boosted Once	mRNA	mRNA	65	0	0	0	0	0	0	0	1	0	0	0	0	0	0	1	367	0
1899	40-59	M	White	Not Hispanic, Latino, or Spanish	Boosted Once	mRNA	mRNA	57	0	0	1	0	0	0	0	0	0	1	0	0	0	1	3+	95	0
1900	60-79	M	White	Not Hispanic, Latino, or Spanish	Boosted Once	mRNA	mRNA	56	0	0	0	0	0	0	0	0	0	0	1	0	0	0	2	254	0
1901	40-59	F	White	Not Hispanic, Latino, or Spanish	Boosted Once	mRNA	mRNA	67	0	0	1	0	0	0	0	0	0	0	0	0	0	0	1	278	0
1902	40-59	F	White	Not Hispanic, Latino, or Spanish	Boosted Once	mRNA	mRNA	50	0	0	0	0	0	0	0	0	0	0	0	0	0	0	1	99	0
1903	40-59	F	White	Not Hispanic, Latino, or Spanish	Boosted Once	mRNA	mRNA	57	0	0	0	0	0	0	0	0	0	0	0	0	0	1	1	269	0
1904	40-59	M	White	Not Hispanic, Latino, or Spanish	Boosted Once	mRNA	mRNA	59	0	0	0	0	0	0	0	0	0	0	0	0	0	0	0	94	0
1905	40-59	M	White	Not Hispanic, Latino, or Spanish	Boosted Once	mRNA	mRNA	72	0	0	0	0	0	0	0	0	0	1	0	0	0	1	2	367	0
1906	40-59	M	White	Not Hispanic, Latino, or Spanish	Boosted Once	mRNA	mRNA	55	0	0	0	0	0	0	0	1	0	0	0	0	0	0	1	183	0
1907	40-59	F	White	Not Hispanic, Latino, or Spanish	Boosted Once	mRNA	mRNA	66	0	0	0	0	0	0	0	0	0	0	1	0	0	0	1	365	0
1908	40-59	F	White	Not Hispanic, Latino, or Spanish	Boosted Once	mRNA	mRNA	135	0	0	0	0	0	0	0	0	0	1	0	0	1	0	2	27	0
1909	40-59	F	White	Not Hispanic, Latino, or Spanish	Boosted Once	mRNA	mRNA	67	0	0	0	0	0	0	0	0	0	0	0	0	0	0	0	111	0
1910	40-59	F	White	Not Hispanic, Latino, or Spanish	Boosted Once	Adenovirus vector	mRNA	61	0	0	0	0	0	0	0	1	0	0	1	1	0	0	3+	232	0
1911	18-39	F	White	Not Hispanic, Latino, or Spanish	Boosted Once	mRNA	mRNA	59	0	0	0	0	0	0	0	1	0	0	1	0	0	0	2	365	0
1912	40-59	F	White	Not Hispanic, Latino, or Spanish	Boosted Once	mRNA	mRNA	30	0	0	0	0	0	0	0	0	0	0	0	0	0	0	0	365	0
1913	40-59	M	White	Hispanic, Latino, or Spanish	Boosted Once	mRNA	mRNA	47	0	0	0	0	0	0	0	0	0	0	0	0	0	0	0	365	0
1914	40-59	F	White	Not Hispanic, Latino, or Spanish	Boosted Once	mRNA	mRNA	56	0	0	0	0	0	0	0	0	0	0	0	0	0	0	0	213	0
1915	40-59	M	White	Not Hispanic, Latino, or Spanish	Boosted Once	mRNA	mRNA	41	1	0	0	1	1	0	0	0	0	1	0	0	0	1	3+	364	0
1916	40-59	M	White	Not Hispanic, Latino, or Spanish	Boosted Once	mRNA	mRNA	73	0	0	0	0	0	0	0	0	0	0	0	0	0	1	1	217	0
1917	80+	F	White	Not Hispanic, Latino, or Spanish	Boosted Once	mRNA	mRNA	91	0	0	0	0	0	0	0	0	0	1	1	0	0	0	3+	191	1
1918	80+	M	White	Not Hispanic, Latino, or Spanish	Boosted Once	mRNA	mRNA	74	1	0	0	0	0	0	0	0	0	1	0	0	0	0	3+	194	0
1919	40-59	M	White	Not Hispanic, Latino, or Spanish	Boosted Once	mRNA	mRNA	42	0	0	0	0	0	0	0	0	0	1	0	0	0	1	3+	183	0
1920	60-79	M	White	Not Hispanic, Latino, or Spanish	Boosted Once	mRNA	mRNA	82	0	0	0	0	0	0	0	0	0	0	0	0	0	0	0	365	0
1921	40-59	M	White	Not Hispanic, Latino, or Spanish	Boosted Once	mRNA	mRNA	119	0	0	0	0	0	0	0	0	0	1	0	0	0	0	1	197	1
1922	60-79	M	White	Not Hispanic, Latino, or Spanish	Boosted Once	mRNA	mRNA	52	0	0	0	0	0	0	0	0	0	1	0	0	0	0	1	96	0
1923	40-59	M	White	Not Hispanic, Latino, or Spanish	Boosted Once	mRNA	mRNA	22	0	0	0	0	0	0	0	0	0	0	0	0	0	0	0	366	0
1924	40-59	M	White	Not Hispanic, Latino, or Spanish	Boosted Once	mRNA	mRNA	128	0	0	0	0	0	0	0	0	0	0	0	0	0	0	1	366	0
1925	40-59	F	White	Not Hispanic, Latino, or Spanish	Boosted Once	mRNA	mRNA	68	0	0	1	0	0	0	0	1	0	0	0	0	0	0	2	368	0
1926	40-59	F	White	Not Hispanic, Latino, or Spanish	Boosted Once	mRNA	mRNA	59	0	0	0	0	0	0	0	0	0	0	0	0	0	0	0	367	0
1927	40-59	F	White	Not Hispanic, Latino, or Spanish	Boosted Once	mRNA	mRNA	93	0	0	0	0	0	0	0	0	0	0	0	0	0	0	0	183	0
1928	40-59	F	White	Not Hispanic, Latino, or Spanish	Boosted Once	mRNA	mRNA	52	0	0	0	0	0	0	0	0	0	0	0	0	0	0	0	367	0
1929	40-59	F	White	Not Hispanic, Latino, or Spanish	Boosted Once	mRNA	mRNA	66	0	0	0	0	0	0	0	0	0	0	0	0	0	0	0	229	0
1930	40-59	F	White	Not Hispanic, Latino, or Spanish	Boosted Once	mRNA	mRNA	21	0	0	0	0	0	0	0	1	0	0	0	0	0	0	1	364	0
1931	40-59	M	White	Not Hispanic, Latino, or Spanish	Boosted Once	mRNA	mRNA	104	0	0	0	0	0	0	0	1	0	0	0	0	0	0	1	367	0
1932	60-79	M	White	Not Hispanic, Latino, or Spanish	Boosted Once	mRNA	mRNA	79	0	0	0	0	0	0	0	0	0	0	0	0	0	0	0	182	0
1933	40-59	M	White	Not Hispanic, Latino, or Spanish	Boosted Once	mRNA	mRNA	135	0	0	0	0	0	0	0	0	0	0	0	0	1	0	1	39	0
1934	40-59	M	White	Not Hispanic, Latino, or Spanish	Boosted Once	mRNA	mRNA	34	0	0	0	0	0	0	0	0	0	1	0	0	1	1	3+	6	1
1935	40-59	M	White	Not Hispanic, Latino, or Spanish	Boosted Once	mRNA	mRNA	132	0	1	0	0	1	0	0	0	0	1	1	0	0	1	3+	33	0
1936	40-59	M	White	Not Hispanic, Latino, or Spanish	Boosted Once	mRNA	mRNA	33	0	0	0	0	0	0	0	0	0	0	0	0	0	0	0	1	1
1937	40-59	M	White	Not Hispanic, Latino, or Spanish	Boosted Once	mRNA	mRNA	57	1	0	0	0	0	0	0	0	0	0	0	0	0	1	2	368	0
1938	40-59	M	White	Not Hispanic, Latino, or Spanish	Boosted Once	mRNA	mRNA	54	0	0	0	0	0	0	0	0	0	0	0	0	0	0	0	367	0
1939	40-59	M	White	Not Hispanic, Latino, or Spanish	Boosted Once	mRNA	mRNA	48	0	0	0	0	0	0	0	0	0	1	0	0	0	0	2	124	0
1940	40-59	M	White	Not Hispanic, Latino, or Spanish	Boosted Once	mRNA	mRNA	18	0	0	0	0	0	0	0	0	0	0	0	0	0	0	0	244	0
1941	60-79	M	White	Not Hispanic, Latino, or Spanish	Boosted Once	mRNA	mRNA	77	1	0	0	0	1	0	0	0	0	0	0	0	0	0	3+	366	0
1942	60-79	M	White	Not Hispanic, Latino, or Spanish	Boosted Once	mRNA	mRNA	95	0	0	0	0	0	0	0	0	0	1	0	0	0	0	1	366	0
1943	40-59	M	White	Not Hispanic, Latino, or Spanish	Boosted Once	mRNA	mRNA	55	0	0	0	0	0	0	0	0	0	0	0	0	1	0	1	183	0
1944	40-59	M	White	Not Hispanic, Latino, or Spanish	Boosted Once	mRNA	mRNA	55	0	0	0	0	0	0	0	0	0	0	0	0	0	0	0	180	0
1945	40-59	M	White	Not Hispanic, Latino, or Spanish	Boosted Once	Adenovirus vector	mRNA	46	0	0	0	0	0	0	0	0	0	0	0	0	0	0	0	182	0
1946	40-59	F	White	Not Hispanic, Latino, or Spanish	Boosted Once	mRNA	mRNA	82	0	0	0	0	0	0	0	0	0	0	0	0	0	0	0	367	0
1947	40-59	F	Black or African American	Not Hispanic, Latino, or Spanish	Boosted Once	mRNA	mRNA	32	1	0	0	0	0	0	0	0	0	0	0	0	0	0	1	368	0
1948	60-79	F	White	Not Hispanic, Latino, or Spanish	Boosted Once	mRNA	mRNA	121	1	0	0	0	0	0	0	0	0	1	0	0	0	0	2	219	0
1949	40-59	F	White	Not Hispanic, Latino, or Spanish	Boosted Once	mRNA	mRNA	49	0	0	0	0	0	0	0	0	0	0	0	0	1	0	1	366	0
1950	60-79	F	White	Not Hispanic, Latino, or Spanish	Boosted Once	mRNA	mRNA	64	0	0	0	0	0	0	0	1	0	0	0	0	0	0	2	145	0
1951	60-79	F	White	Not Hispanic, Latino, or Spanish	Boosted Once	mRNA	mRNA	89	0	0	0	0	0	0	0	0	0	0	0	0	0	0	0	184	0
1952	40-59	F	White	Not Hispanic, Latino, or Spanish	Boosted Once	mRNA	mRNA	66	0	0	0	1	0	0	0	0	0	0	1	0	1	1	3+	364	0
1953	40-59	F	White	Not Hispanic, Latino, or Spanish	Boosted Once	mRNA	mRNA	15	0	0	0	0	0	0	0	0	0	0	0	0	0	0	0	364	0
1954	40-59	F	White	Not Hispanic, Latino, or Spanish	Boosted Once	mRNA	mRNA	123	0	0	0	0	0	0	0	0	0	0	1	0	1	0	2	364	0
1955	40-59	F	White	Not Hispanic, Latino, or Spanish	Boosted Once	mRNA	mRNA	41	0	0	0	0	0	0	0	1	0	0	0	0	0	0	2	364	0
1956	40-59	F	White	Not Hispanic, Latino, or Spanish	Boosted Once	mRNA	mRNA	34	0	0	0	0	0	0	0	1	0	0	0	0	1	0	2	172	0
1957	60-79	F	White	Not Hispanic, Latino, or Spanish	Boosted Once	mRNA	mRNA	57	0	0	0	0	0	0	0	0	0	0	0	0	0	0	0	107	0
1958	40-59	F	White	Not Hispanic, Latino, or Spanish	Boosted Once	mRNA	mRNA	82	0	0	0	0	0	0	0	1	0	0	0	0	0	0	2	118	1
1959	60-79	F	White	Not Hispanic, Latino, or Spanish	Boosted Once	mRNA	mRNA	47	1	0	0	0	0	0	0	0	0	1	0	0	0	0	2	365	0
1960	40-59	F	White	Not Hispanic, Latino, or Spanish	Boosted Once	mRNA	mRNA	41	0	0	0	0	0	0	0	0	0	0	0	0	0	0	0	164	0
1961	60-79	F	White	Not Hispanic, Latino, or Spanish	Boosted Once	mRNA	mRNA	78	0	0	0	0	0	0	0	0	0	0	0	0	0	1	1	367	0
1962	40-59	F	White	Not Hispanic, Latino, or Spanish	Boosted Once	mRNA	mRNA	25	0	0	0	0	0	0	0	0	0	0	0	0	0	0	1	184	0
1963	18-39	F	White	Not Hispanic, Latino, or Spanish	Boosted Once	mRNA	mRNA	68	0	0	0	0	1	0	0	1	0	0	1	0	0	0	3+	93	1
1964	40-59	F	White	Not Hispanic, Latino, or Spanish	Boosted Once	mRNA	mRNA	72	0	0	0	0	0	0	0	0	0	0	0	0	0	0	0	367	0
1965	60-79	M	White	Not Hispanic, Latino, or Spanish	Boosted Once	mRNA	mRNA	93	0	0	0	0	0	0	0	0	0	0	0	0	0	0	0	353	0
1966	80+	M	White	Not Hispanic, Latino, or Spanish	Boosted Once	mRNA	mRNA	88	0	0	0	0	1	0	0	0	0	1	0	0	0	0	3+	365	0
1967	60-79	M	White	Not Hispanic, Latino, or Spanish	Boosted Once	mRNA	mRNA	97	1	0	0	1	0	0	0	0	0	1	1	0	0	1	3+	112	0
1968	60-79	M	White	Not Hispanic, Latino, or Spanish	Boosted Once	mRNA	mRNA	94	0	0	0	0	1	0	0	0	0	0	0	0	0	1	2	103	0
1969	60-79	M	White	Not Hispanic, Latino, or Spanish	Boosted Once	mRNA	mRNA	57	0	0	0	0	0	0	0	0	0	1	1	0	0	1	3+	97	0
1970	40-59	M	White	Not Hispanic, Latino, or Spanish	Boosted Once	mRNA	mRNA	29	0	0	0	0	0	0	0	0	0	0	1	0	0	1	2	184	0
1971	40-59	F	Asian	Not Hispanic, Latino, or Spanish	Boosted Once	mRNA	mRNA	82	1	0	0	0	0	0	0	0	0	0	0	0	1	0	3+	365	0
1972	40-59	F	Asian	Not Hispanic, Latino, or Spanish	Boosted Once	mRNA	mRNA	71	0	0	0	0	0	0	0	1	0	1	0	0	0	1	3+	364	0
1973	40-59	M	Black or African American	Not Hispanic, Latino, or Spanish	Boosted Once	mRNA	mRNA	27	0	0	0	0	1	0	0	1	0	1	0	0	0	1	3+	366	0
1974	40-59	F	Other	Hispanic, Latino, or Spanish	Boosted Once	mRNA	mRNA	64	0	0	0	0	0	0	0	0	0	1	0	0	0	1	3+	100	0
1975	40-59	M	White	Not Hispanic, Latino, or Spanish	Boosted Once	Adenovirus vector	mRNA	53	0	0	0	0	0	0	0	0	0	0	1	0	0	1	2	367	0
1976	40-59	F	Black or African American	Not Hispanic, Latino, or Spanish	Boosted Once	mRNA	mRNA	64	0	0	1	0	0	0	0	0	0	1	0	0	0	1	3+	344	0
1977	60-79	F	Black or African American	Not Hispanic, Latino, or Spanish	Boosted Once	mRNA	mRNA	92	0	0	0	0	0	0	0	0	0	0	0	0	1	0	2	102	0
1978	40-59	F	Asian	Not Hispanic, Latino, or Spanish	Boosted Once	mRNA	mRNA	72	0	0	0	0	0	0	0	0	0	1	1	0	0	0	2	88	0
1979	40-59	F	Other	Not Hispanic, Latino, or Spanish	Boosted Once	mRNA	mRNA	54	0	0	0	0	0	0	0	0	0	1	0	0	0	0	1	366	0
1980	60-79	F	White	Not Hispanic, Latino, or Spanish	Boosted Once	mRNA	mRNA	83	1	0	0	0	0	0	0	0	0	1	1	0	1	1	3+	366	0
1981	60-79	F	White	Not Hispanic, Latino, or Spanish	Boosted Once	mRNA	mRNA	98	0	0	0	0	0	0	0	0	0	0	0	0	0	0	1	210	0
1982	40-59	F	White	Not Hispanic, Latino, or Spanish	Boosted Once	mRNA	mRNA	95	0	0	0	0	0	0	0	0	0	0	0	0	0	1	1	367	0
1983	80+	F	White	Not Hispanic, Latino, or Spanish	Boosted Once	mRNA	mRNA	69	0	0	0	0	0	0	0	0	0	0	0	0	0	0	0	92	0
1984	60-79	M	White	Not Hispanic, Latino, or Spanish	Boosted Once	mRNA	mRNA	86	0	0	0	0	0	0	0	0	0	0	0	0	0	0	0	315	0
1985	60-79	M	White	Not Hispanic, Latino, or Spanish	Boosted Once	mRNA	mRNA	66	1	0	0	0	0	0	0	0	0	1	1	0	0	1	3+	183	0
1986	80+	M	White	Not Hispanic, Latino, or Spanish	Boosted Once	mRNA	mRNA	44	1	0	0	0	0	0	0	0	0	1	1	0	0	0	3+	145	0
1987	60-79	M	White	Not Hispanic, Latino, or Spanish	Boosted Once	mRNA	mRNA	60	0	0	0	0	0	0	0	0	0	1	1	0	0	0	3+	95	0
1988	40-59	F	White	Not Hispanic, Latino, or Spanish	Boosted Once	mRNA	mRNA	43	0	0	0	0	0	0	0	0	0	0	0	0	0	0	0	184	0
1989	60-79	F	White	Not Hispanic, Latino, or Spanish	Boosted Once	mRNA	mRNA	93	0	0	0	0	0	0	0	0	0	0	0	0	0	0	0	367	0
1990	60-79	F	White	Not Hispanic, Latino, or Spanish	Boosted Once	mRNA	mRNA	67	0	0	0	0	0	0	0	0	0	1	0	0	0	0	1	180	0
1991	40-59	F	White	Not Hispanic, Latino, or Spanish	Boosted Once	mRNA	mRNA	36	0	0	0	0	0	0	0	0	0	0	0	0	0	0	0	303	0
1992	40-59	F	White	Not Hispanic, Latino, or Spanish	Boosted Once	mRNA	mRNA	56	0	0	0	0	0	0	0	1	0	0	1	0	0	1	3+	139	0
1993	60-79	M	White	Not Hispanic, Latino, or Spanish	Boosted Once	mRNA	mRNA	43	1	0	0	0	0	0	0	0	0	0	0	0	0	0	1	131	0
1994	40-59	M	White	Not Hispanic, Latino, or Spanish	Boosted Once	mRNA	mRNA	41	0	0	0	0	0	0	0	0	0	0	0	0	0	0	0	87	1
1995	60-79	M	White	Not Hispanic, Latino, or Spanish	Boosted Once	mRNA	mRNA	65	0	0	0	0	0	0	0	1	0	1	1	0	0	1	3+	183	0
1996	60-79	M	White	Not Hispanic, Latino, or Spanish	Boosted Once	mRNA	mRNA	42	0	0	0	0	0	0	0	0	0	1	0	0	0	0	1	115	0
1997	60-79	M	White	Not Hispanic, Latino, or Spanish	Boosted Once	mRNA	mRNA	20	0	0	0	0	0	0	0	0	0	1	0	0	0	0	1	364	0
1998	60-79	M	White	Not Hispanic, Latino, or Spanish	Boosted Once	mRNA	mRNA	51	0	0	0	0	0	0	0	0	0	1	0	0	0	0	2	169	0
1999	40-59	M	White	Not Hispanic, Latino, or Spanish	Boosted Once	mRNA	mRNA	30	0	0	0	0	0	0	0	0	0	0	0	0	1	0	1	175	0
[truncated: 131,192 more rows]
