# Supplementary material for: Incidence and risk factors of SARS-CoV-2 breakthrough infection in the early Omicron variant era among vaccinated and boosted individuals in Chicago
Source: PLoS One. 2024 Aug 5;19(8):e0302338. doi: 10.1371/journal.pone.0302338 (PMC11299831; doi:10.1371/journal.pone.0302338)
Supplement: S2 Dataset — (XLSX) [file pone.0302338.s002.xlsx]

## Sheet: Sheet1
variable	variable_desc	variable_type
record	Record number	num
age_group	Age group	char
sex	Sex	char
race	Race	char
ethnicity	Ethnicity	char
vax_status	Vaccination status at time of study start	char
first_vax	First vaccination type	char
booster	Booster vaccination type	char
booster_to_study	Time from booster to study start in days. Time shifted.	num
dm	Diabetes Mellitus	num
sot	Solid Organ Transplant	num
hiv	HIV	num
cld	Chronic Liver Disease	num
renal	Renal Disease	num
esrd	End-Stage Renal Disease	num
sct	Stem Cell Therapy	num
asthma	Ashtma	num
copd	COPD	num
htn	Hypertension	num
cancer	Cancer	num
hema_mal	Hematologic Malignancy	num
immune	Immune disorder (excluding HIV)	num
obesity	Obesity (BMI > 30)	num
comorbnum_factor	Number of comorbidities	char
time_shifted	Follow up time from study start (01/01/2022) in days. Follow-up time ended at instances of breakthrough infection, additional vaccines, death, or loss to follow-up.	num
pos	Breakthrough infection	num
